# Supplementary material for: (E)-1-Phenyl-2-({5-[(1E)-(2-phenyl­hydrazin-1-yl­idene)meth­yl]-2-thien­yl}methyl­idene)hydrazine
Source: Acta Crystallogr Sect E Struct Rep Online. 2010 Feb 3;66(Pt 3):o504–5. doi: 10.1107/S1600536810003302 (PMC2983505; doi:10.1107/S1600536810003302)
Supplement: Supplementary file 2 [file e-66-0o504-Isup2.hkl]

#
# h,k,l, Fc-squared, Fo-squared, sigma(Fo-squared) and status flag
#
data_I
_shelx_title ' 1363'
_shelx_refln_list_code          4
_shelx_F_calc_maximum      127.75
_exptl_crystal_F_000       504.00
_reflns_d_resolution_high  0.7699
 
loop_
 _symmetry_equiv_pos_as_xyz
 'x, y, z'
 '-y, x-y, z+2/3'
 '-x+y, -x, z+1/3'
 
_cell_length_a    15.6495
_cell_length_b    15.6495
_cell_length_c     5.9335
_cell_angle_alpha  90.000
_cell_angle_beta   90.000
_cell_angle_gamma 120.000
 
_shelx_F_squared_multiplier     1.000
 
loop_
 _refln_index_h
 _refln_index_k
 _refln_index_l
 _refln_F_squared_calc
 _refln_F_squared_meas
 _refln_F_squared_sigma
 _refln_observed_status
  -5   3  -7      133.55      147.53     11.01 o
  -4   3  -7        6.42        0.00      4.06 o
  -3   3  -7       14.23       11.88      5.80 o
  -2   3  -7       16.60       15.94      4.06 o
   2   3  -7        6.65       -3.19      2.90 o
   3   3  -7       19.93        2.61      5.22 o
  -7   4  -7       55.67       60.00      5.80 o
  -6   4  -7      114.22      135.94     10.14 o
  -5   4  -7        6.57       22.03      6.96 o
  -4   4  -7       32.73       25.22      4.93 o
  -3   4  -7       97.99      103.18      9.27 o
  -2   4  -7       49.12       36.23      6.09 o
  -1   4  -7        9.52       24.93      6.38 o
   0   4  -7       36.50       28.11      4.93 o
   2   4  -7       60.21       50.43      5.80 o
   3   4  -7      165.21      195.06     13.91 o
   4   4  -7       90.47      116.23      9.27 o
  -8   5  -7       33.13       40.29      6.38 o
  -7   5  -7       81.70       92.17      9.27 o
  -6   5  -7      119.94      113.33      8.99 o
  -5   5  -7        4.60       -4.64      4.64 o
  -4   5  -7      109.74      128.69      9.85 o
  -3   5  -7       86.13      106.95      9.56 o
  -2   5  -7       24.85        6.38      4.06 o
  -1   5  -7        5.95        0.00      4.06 o
   0   5  -7       38.43       47.53      7.25 o
   1   5  -7       88.14      105.21      8.99 o
   2   5  -7       26.56       19.42      3.77 o
   3   5  -7       49.03       49.56      6.67 o
  -8   6  -7       28.82       49.27      8.41 o
  -7   6  -7       75.31      112.75      9.27 o
  -6   6  -7       45.32       64.64      6.96 o
  -5   6  -7        2.51        6.09      5.22 o
  -4   6  -7        5.66        1.45      3.48 o
  -3   6  -7       20.03       28.11      6.09 o
  -2   6  -7       73.69       95.94      8.41 o
  -1   6  -7       48.88       35.65      7.54 o
   0   6  -7       60.11       47.82      6.96 o
   1   6  -7      110.64      118.55      9.27 o
   2   6  -7        4.15       -3.77      2.90 o
  -7   7  -7        3.41       -2.32      3.77 o
  -6   7  -7       47.85       52.17      5.80 o
  -5   7  -7       22.42       49.56      7.25 o
  -4   7  -7        4.44       -3.48      3.77 o
  -3   7  -7      155.05      162.89     12.46 o
  -2   7  -7       49.27       38.84      6.96 o
  -1   7  -7       19.66       27.82      7.25 o
  -6   8  -7      120.11      111.88     10.72 o
  -5   8  -7        0.71       -4.06      3.48 o
  -4   8  -7       21.71       20.87      6.38 o
  -3   8  -7       32.24       25.80      5.22 o
   1   1  -6       10.66       29.27      4.93 o
  -3   2  -6      336.30      376.80     16.52 o
  -2   2  -6       96.39       91.59      8.12 o
  -1   2  -6      114.18      113.62      7.83 o
   0   2  -6      214.85      222.60     11.01 o
   1   2  -6      279.25      320.28     15.65 o
   2   2  -6      189.90      181.44     11.59 o
  -5   3  -6       59.08       53.93     11.30 o
  -4   3  -6      220.41      245.50     12.17 o
  -3   3  -6       16.14       42.61      5.80 o
  -2   3  -6      326.46      349.55     15.94 o
  -1   3  -6      156.22      171.01     11.30 o
   0   3  -6       73.22       68.40      7.25 o
   1   3  -6       65.00       65.02     12.03 o
   2   3  -6        1.92        6.38      2.90 o
   3   3  -6      201.19      169.88     10.72 o
  -7   4  -6       14.18       13.02      2.61 o
  -6   4  -6       19.17       19.94      2.01 o
  -5   4  -6      321.21      352.58     20.00 o
  -4   4  -6       63.29      102.89      7.25 o
  -3   4  -6       10.47       38.55      5.80 o
  -2   4  -6       60.11       57.97      5.80 o
  -1   4  -6       22.43       28.11      5.22 o
   0   4  -6       41.46       38.84      5.51 o
   1   4  -6      102.69      101.68      8.39 o
   2   4  -6      200.01      169.63      5.59 o
   3   4  -6       34.67       45.22      4.93 o
   4   4  -6       84.04       69.32      6.23 o
  -9   5  -6      141.52      140.99      8.12 o
  -8   5  -6      227.06      217.91     26.23 o
  -7   5  -6       32.19       29.40      6.81 o
  -6   5  -6       52.96       44.15      4.78 o
  -5   5  -6       92.87       79.44      4.02 o
  -4   5  -6       31.94       29.74      6.38 o
  -3   5  -6       64.92       67.53      7.25 o
  -2   5  -6       17.57        5.51      4.06 o
  -1   5  -6       53.54       49.38      2.79 o
   0   5  -6       18.77       18.33      1.79 o
   1   5  -6       71.39       81.39      6.67 o
   2   5  -6       67.18       62.89      4.17 o
   3   5  -6       35.92       33.29      4.50 o
   4   5  -6       27.40       23.56      3.04 o
   5   5  -6        0.63       -3.92      2.61 o
 -11   6  -6       49.01       53.39      4.73 o
 -10   6  -6       13.69       20.46      6.96 o
  -9   6  -6      141.78      110.49      6.02 o
  -8   6  -6       47.99       50.94      3.81 o
  -7   6  -6       67.17       63.78      8.12 o
  -6   6  -6        4.21        2.98      2.61 o
  -5   6  -6       15.78       12.82      1.79 o
  -4   6  -6       91.72       93.88      4.56 o
  -3   6  -6       30.39       36.69     11.01 o
  -2   6  -6       37.57       39.27      2.33 o
  -1   6  -6      106.33      107.49      7.11 o
   0   6  -6       49.70       55.72      5.24 o
   1   6  -6       48.08       54.59      3.60 o
   2   6  -6       21.78       19.39      2.96 o
   3   6  -6      132.30      147.32      5.23 o
   4   6  -6       44.79       49.40      3.04 o
   5   6  -6       11.81        5.00      2.41 o
   6   6  -6       37.03       52.01      8.84 o
 -12   7  -6       91.37       86.91     11.59 o
 -11   7  -6       24.34       27.57      3.26 o
 -10   7  -6       12.62       22.74      5.94 o
  -9   7  -6        9.80       20.25     11.01 o
  -8   7  -6       44.83       54.18     14.49 o
  -7   7  -6      174.31      201.77     15.65 o
  -6   7  -6        0.92       -1.12      4.49 o
  -5   7  -6       14.87       10.81      2.17 o
  -4   7  -6       59.86       61.87      3.48 o
  -3   7  -6       10.41       14.59      6.38 o
  -2   7  -6        9.89       10.20      3.62 o
  -1   7  -6       18.93       23.51     13.48 o
   0   7  -6       77.17      117.97      9.27 o
   1   7  -6      131.08      157.73      9.30 o
   2   7  -6       23.04       20.42      3.18 o
   3   7  -6       40.58       41.50      5.38 o
   4   7  -6       34.35       31.44      7.00 o
   5   7  -6        1.90        3.67      1.93 o
 -12   8  -6       12.65       20.34      3.55 o
 -11   8  -6       33.48       19.20      9.42 o
 -10   8  -6      137.63      180.25      8.40 o
  -9   8  -6       71.40       65.34      6.52 o
  -8   8  -6       21.62       17.97      2.66 o
  -7   8  -6       44.83       67.59      4.53 o
  -6   8  -6       51.51       53.36      3.41 o
  -5   8  -6       13.62        2.05      3.77 o
  -4   8  -6       57.74       50.40      3.48 o
  -3   8  -6       44.85       32.75      3.48 o
  -2   8  -6       11.97       15.71      2.90 o
  -1   8  -6       12.95       11.97      2.24 o
   0   8  -6       67.06       62.51      5.94 o
   1   8  -6       16.13       17.14      2.30 o
   2   8  -6        7.69       12.17      2.38 o
   3   8  -6        5.44        1.12      7.54 o
   4   8  -6       24.98       38.90      2.98 o
 -12   9  -6       37.02       46.31     11.30 o
 -11   9  -6       89.39      117.83      6.76 o
 -10   9  -6       39.32       42.85      7.68 o
  -9   9  -6        1.27        2.36      4.64 o
  -8   9  -6       30.78       33.98      3.48 o
  -7   9  -6       30.46       39.05      3.64 o
  -6   9  -6       66.06       74.72      5.15 o
  -5   9  -6        0.32        1.16      1.53 o
  -4   9  -6       29.57       37.83      7.83 o
  -3   9  -6       15.61       19.80      5.36 o
  -2   9  -6       29.53       28.81      4.64 o
  -1   9  -6       31.92       27.85      5.65 o
   0   9  -6       61.50       61.45      8.12 o
   1   9  -6       82.70       82.09     23.19 o
   2   9  -6       18.15       21.06      2.92 o
   3   9  -6       42.66       34.75      3.37 o
 -11  10  -6        6.13       23.68      5.94 o
 -10  10  -6       48.09       45.78     11.74 o
  -9  10  -6       78.73       93.43     12.61 o
  -8  10  -6       32.34       41.16      8.55 o
  -7  10  -6      122.70      135.53      6.62 o
  -6  10  -6       33.47       47.66      3.69 o
  -5  10  -6        3.21        6.31      2.14 o
  -4  10  -6       37.03       30.13     10.43 o
  -3  10  -6       20.31       21.90      3.11 o
  -2  10  -6       56.23       64.58      6.09 o
  -1  10  -6        1.46        4.93      2.90 o
   0  10  -6       46.69       66.24      8.12 o
   1  10  -6       71.73       65.96      4.61 o
 -11  11  -6       18.21       18.52      3.13 o
 -10  11  -6       47.96       55.77     10.72 o
  -9  11  -6       31.01       34.81      4.04 o
  -8  11  -6        2.24        2.32      3.48 o
  -7  11  -6        3.54        7.18      4.78 o
  -6  11  -6       18.72       23.96      3.42 o
  -5  11  -6       51.82       61.01     14.49 o
  -4  11  -6       34.52       38.55     12.61 o
  -3  11  -6       83.94       96.53      8.41 o
  -2  11  -6       18.22       20.19     10.14 o
  -1  11  -6       25.29       26.73      5.51 o
   0  11  -6       15.85       19.80     16.52 o
  -9  12  -6        7.87        7.84      2.97 o
  -8  12  -6       78.36       93.12      9.56 o
  -7  12  -6       36.35       33.86      5.22 o
  -6  12  -6       30.59       31.73      7.54 o
  -5  12  -6       84.37      100.32      6.15 o
  -4  12  -6       10.17        7.30      2.41 o
  -3  12  -6       16.72       23.48     10.87 o
  -1   1  -5     1528.61     1456.17     53.33 o
   0   1  -5      147.49      132.33     16.23 o
   1   1  -5      237.39      288.61     18.26 o
  -3   2  -5       91.62       95.06      8.00 o
  -2   2  -5      108.06       83.18      6.67 o
  -1   2  -5      405.88      403.17     17.97 o
   0   2  -5      793.06      778.95     21.71 o
   1   2  -5       51.81       57.12      5.98 o
   2   2  -5       68.91       63.66      6.44 o
  -5   3  -5       32.48       35.53      6.81 o
  -4   3  -5      542.94      555.39     12.12 o
  -3   3  -5      627.66      626.17     13.41 o
  -2   3  -5      127.57      122.60      7.10 o
  -1   3  -5       25.70       14.49      4.06 o
   0   3  -5      312.42      303.48      6.61 o
   1   3  -5       73.61       74.11      2.89 o
   2   3  -5       31.00       21.38      1.28 o
   3   3  -5      111.38      104.12      3.63 o
  -7   4  -5      131.84      126.54      3.51 o
  -6   4  -5       50.54       33.63      6.70 o
  -5   4  -5      181.51      190.67      7.03 o
  -4   4  -5      239.91      223.57     11.16 o
  -3   4  -5       11.11        6.94      1.80 o
  -2   4  -5      132.04      131.13      5.48 o
  -1   4  -5      245.91      241.34      5.22 o
   0   4  -5      308.96      286.82      5.54 o
   1   4  -5       59.44       62.58      1.85 o
   2   4  -5        8.49       10.71      2.57 o
   3   4  -5       34.28       36.49      5.77 o
   4   4  -5        5.12       11.74      3.56 o
  -9   5  -5       12.95       19.04      3.89 o
  -8   5  -5        9.52        5.59      2.02 o
  -7   5  -5       97.10       84.76      5.15 o
  -6   5  -5       20.54       19.83      2.34 o
  -5   5  -5       82.13       77.68      3.85 o
  -4   5  -5       45.53       45.65      2.15 o
  -3   5  -5      237.65      250.87      6.27 o
  -2   5  -5      232.29      241.95      9.75 o
  -1   5  -5       87.82       77.89      8.86 o
   0   5  -5      161.05      157.78      9.82 o
   1   5  -5       25.41       18.42      7.25 o
   2   5  -5      273.17      256.84      5.35 o
   3   5  -5       17.15       16.67      2.33 o
   4   5  -5       35.92       49.63      5.19 o
   5   5  -5      136.82      141.14      5.56 o
 -11   6  -5        9.76        4.69      2.36 o
 -10   6  -5      112.17      116.25      8.36 o
  -9   6  -5       78.71       76.74      4.42 o
  -8   6  -5      357.44      334.49     16.19 o
  -7   6  -5       18.92       19.34      1.83 o
  -6   6  -5      240.24      232.36     12.39 o
  -5   6  -5      129.80      129.35      8.43 o
  -4   6  -5       11.64        9.17      3.64 o
  -3   6  -5      141.85      141.99      6.29 o
  -2   6  -5       33.72       30.71      1.85 o
  -1   6  -5       21.21       14.34      1.74 o
   0   6  -5        4.31        3.10      1.37 o
   1   6  -5      253.92      210.40      8.40 o
   2   6  -5       27.64       25.45      2.51 o
   3   6  -5       13.31       12.33      4.81 o
   4   6  -5       11.39       15.12      2.96 o
   5   6  -5       70.27       65.13      3.72 o
   6   6  -5       64.34       82.64      4.17 o
 -13   7  -5       55.85       67.50      4.18 o
 -12   7  -5       25.07       32.13      5.65 o
 -11   7  -5        4.46       -0.91      1.48 o
 -10   7  -5       29.07       29.25      3.34 o
  -9   7  -5       38.75       41.62      4.26 o
  -8   7  -5       16.84       18.74      2.21 o
  -7   7  -5       50.79       40.68      5.63 o
  -6   7  -5       20.39       19.59      1.74 o
  -5   7  -5       19.21       17.97      1.44 o
  -4   7  -5      106.42      107.04      7.84 o
  -3   7  -5        4.36        2.63      1.43 o
  -2   7  -5      254.84      231.59      9.70 o
  -1   7  -5       92.53       99.97      5.88 o
   0   7  -5       13.98       10.95      5.06 o
   1   7  -5       62.78       58.29      5.56 o
   2   7  -5       19.58       13.47      1.86 o
   3   7  -5       72.15       98.16      5.99 o
   4   7  -5       41.12       39.91      3.47 o
   5   7  -5       32.18       42.92      4.72 o
   6   7  -5      150.23      207.79     10.46 o
   7   7  -5       41.73       57.28      6.19 o
 -15   8  -5       36.60       48.60      7.66 o
 -14   8  -5       86.86       94.38      4.60 o
 -13   8  -5       32.74       31.14      3.68 o
 -12   8  -5       74.17       91.64      6.28 o
 -11   8  -5       86.29       81.18      5.54 o
 -10   8  -5       45.57       49.83      4.78 o
  -9   8  -5        3.78        4.23      1.45 o
  -8   8  -5       11.72        6.54      3.79 o
  -7   8  -5       76.99       84.06      8.95 o
  -6   8  -5       41.66       38.93      3.44 o
  -5   8  -5      191.41      187.19      5.45 o
  -4   8  -5       40.67       50.91      8.43 o
  -3   8  -5       28.52       26.61      1.96 o
  -2   8  -5       84.74       79.45      6.77 o
  -1   8  -5       34.42       28.71      4.37 o
   0   8  -5      110.52       94.15      3.84 o
   1   8  -5      170.75      169.49     12.93 o
   2   8  -5      170.32      192.95      5.99 o
   3   8  -5       54.22       58.09      5.61 o
   4   8  -5       20.47       13.85      1.86 o
   5   8  -5       37.73       33.20      2.28 o
   6   8  -5       93.34      115.25     11.13 o
   7   8  -5       90.66      110.81      8.44 o
 -15   9  -5       67.28       77.45     12.93 o
 -14   9  -5       18.88       21.62      2.53 o
 -13   9  -5       28.85       31.18      6.07 o
 -12   9  -5       31.23       41.06      7.97 o
 -11   9  -5       29.75       31.58      7.52 o
 -10   9  -5       67.88       74.78      7.04 o
  -9   9  -5       50.11       38.57      4.92 o
  -8   9  -5      114.81      106.24      9.46 o
  -7   9  -5      132.35      126.04      4.76 o
  -6   9  -5       24.49       20.80      3.06 o
  -5   9  -5       51.46       46.16      7.19 o
  -4   9  -5        5.43       10.74      3.97 o
  -3   9  -5       17.91       17.27      3.66 o
  -2   9  -5       53.05       66.62      8.00 o
  -1   9  -5       13.50       15.61      2.88 o
   0   9  -5       54.78       69.98      4.47 o
   1   9  -5       12.78        9.97      3.04 o
   2   9  -5       37.17       43.92      3.26 o
   3   9  -5       40.18       37.49      6.19 o
   4   9  -5      116.18      117.26      7.54 o
   5   9  -5       56.52       66.27      7.01 o
   6   9  -5       56.15       60.97      6.72 o
 -15  10  -5       19.94       30.76      5.03 o
 -14  10  -5        4.52        6.95      2.38 o
 -13  10  -5       28.15       21.57      5.64 o
 -12  10  -5       12.34       19.24      2.61 o
 -11  10  -5      156.04      152.73      5.67 o
 -10  10  -5      219.69      194.87     13.82 o
  -9  10  -5        3.95        6.59      3.77 o
  -8  10  -5       77.15       84.08      7.31 o
  -7  10  -5       40.37       37.54      3.59 o
  -6  10  -5       96.71      100.63      9.78 o
  -5  10  -5       97.16       99.52      4.61 o
  -4  10  -5       68.30       66.51      3.17 o
  -3  10  -5      174.42      176.09      5.68 o
  -2  10  -5       11.28       14.39      2.09 o
  -1  10  -5       15.42       25.11      3.94 o
   0  10  -5       67.43       74.02      5.31 o
   1  10  -5       34.69       54.20     11.30 o
   2  10  -5        5.92        5.76      4.45 o
   3  10  -5       42.66       49.46      4.74 o
   4  10  -5      104.32       96.81      7.92 o
   5  10  -5       25.29       27.80      3.43 o
 -14  11  -5      144.14      157.99      9.42 o
 -13  11  -5       62.26       77.90      7.23 o
 -12  11  -5        6.40        3.70      4.32 o
 -11  11  -5        8.35        6.95      4.17 o
 -10  11  -5        8.07        7.82      3.89 o
  -9  11  -5       63.28       79.99      6.76 o
  -8  11  -5        1.75        3.45      1.50 o
  -7  11  -5       50.44       57.80      5.77 o
  -6  11  -5      172.40      191.54     10.94 o
  -5  11  -5        2.99        4.51      6.66 o
  -4  11  -5      166.12      159.12      5.47 o
  -3  11  -5       12.16       10.75      3.97 o
  -2  11  -5      107.85      123.03     12.06 o
  -1  11  -5      128.69      128.22      5.46 o
   0  11  -5       59.73       53.92      9.43 o
   1  11  -5      172.18      183.08      7.29 o
   2  11  -5       30.15       23.21      3.12 o
   3  11  -5       34.40       25.87      3.10 o
 -14  12  -5       28.11       27.67      4.06 o
 -13  12  -5        9.88       -0.89      3.90 o
 -12  12  -5       16.23       17.47      4.93 o
 -11  12  -5       47.74       49.37      7.54 o
 -10  12  -5       45.57       67.41      7.13 o
  -9  12  -5       60.04       52.70      5.00 o
  -8  12  -5        1.78        1.74      1.71 o
  -7  12  -5       77.05       77.91      5.32 o
  -6  12  -5       56.72       55.88     10.44 o
  -5  12  -5       68.32       59.80      7.29 o
  -4  12  -5        3.25        6.75      2.51 o
  -3  12  -5       18.14       24.84      7.81 o
  -2  12  -5       70.95       80.23      4.40 o
  -1  12  -5        1.44        6.85      5.90 o
   0  12  -5       16.39       25.61      8.56 o
   1  12  -5        4.43        3.23      8.34 o
   2  12  -5       27.63       40.94      6.09 o
 -13  13  -5      182.90      191.73     12.95 o
 -12  13  -5      124.42      137.83     10.21 o
 -11  13  -5        1.31        0.14      2.77 o
 -10  13  -5      105.59      104.13     21.01 o
  -9  13  -5        0.99       -1.04      3.24 o
  -8  13  -5       69.96       70.53      6.19 o
  -7  13  -5       51.72       82.08     17.39 o
  -6  13  -5      109.10      116.48      5.40 o
  -5  13  -5      155.83      155.39      6.49 o
  -4  13  -5       47.82       44.33      4.03 o
  -3  13  -5       73.74       80.58      5.94 o
  -2  13  -5       27.81       22.43      3.10 o
  -1  13  -5       17.53       26.23      6.59 o
   0  13  -5        0.58       -1.85      3.99 o
 -12  14  -5        0.19        2.40      3.60 o
 -11  14  -5       44.50       31.94      3.00 o
 -10  14  -5        9.26        0.37      1.89 o
  -9  14  -5      191.46      201.65      7.94 o
  -8  14  -5       67.07       82.00     11.96 o
  -7  14  -5       45.96       49.43      5.23 o
  -6  14  -5       48.67       56.37      6.18 o
  -5  14  -5       24.08       25.28      3.22 o
  -4  14  -5       24.01       18.13      2.90 o
  -3  14  -5       15.38       15.50      3.45 o
  -2  14  -5       59.17       74.82     16.75 o
 -10  15  -5        6.01       16.16      2.72 o
  -9  15  -5      127.13      110.53      5.72 o
  -8  15  -5       11.19        7.43      3.12 o
  -7  15  -5        6.23        7.44      2.30 o
  -6  15  -5        3.49        7.50     10.46 o
  -5  15  -5       15.83       20.15      5.71 o
  -1   1  -4      123.77      116.65      5.65 o
   0   1  -4       37.40       48.62      4.20 o
   1   1  -4      448.33      388.79     10.76 o
  -3   2  -4       71.10       56.61      2.48 o
  -2   2  -4      140.11      130.51      4.45 o
  -1   2  -4      190.12      173.86      6.39 o
   0   2  -4       78.45       70.79      5.38 o
   1   2  -4       62.15       60.78      2.68 o
   2   2  -4      103.45       99.97      4.54 o
  -5   3  -4      212.09      197.37      4.81 o
  -4   3  -4        8.30        6.58      0.93 o
  -3   3  -4       23.76       17.16      4.25 o
  -2   3  -4      719.83      764.98     32.09 o
  -1   3  -4      281.89      278.21      7.53 o
   0   3  -4      238.89      216.31      9.75 o
   1   3  -4      130.50      108.92      5.09 o
   2   3  -4      265.60      272.26      5.14 o
   3   3  -4       20.46       20.59      3.36 o
  -7   4  -4       77.69       78.26      3.85 o
  -6   4  -4        5.43        6.70      2.26 o
  -5   4  -4        8.96        9.31      1.43 o
  -4   4  -4      213.23      202.13      5.37 o
  -3   4  -4      402.36      378.21     11.30 o
  -2   4  -4      512.73      526.75     18.12 o
  -1   4  -4      521.57      488.00     17.06 o
   0   4  -4       56.70       55.23      1.92 o
   1   4  -4      117.32      119.89      4.10 o
   2   4  -4       36.80       33.53      2.84 o
   3   4  -4       72.05       81.84      1.98 o
   4   4  -4       95.04       90.60      3.80 o
  -9   5  -4      565.52      527.50     13.02 o
  -8   5  -4       34.97       34.41      2.35 o
  -7   5  -4      170.34      159.84      6.91 o
  -6   5  -4      383.36      351.74      6.13 o
  -5   5  -4       71.25       63.87      3.24 o
  -4   5  -4      697.64      659.51     17.15 o
  -3   5  -4      465.78      450.64      9.83 o
  -2   5  -4       25.75       25.00      2.11 o
  -1   5  -4       77.64       80.18      6.54 o
   0   5  -4      246.55      228.44      7.91 o
   1   5  -4      128.77      112.04      5.14 o
   2   5  -4       41.97       48.12      3.16 o
   3   5  -4        4.64       -0.08      0.79 o
   4   5  -4      133.51      126.97      4.16 o
   5   5  -4        4.71       10.97      2.20 o
 -11   6  -4       72.70       68.53      7.53 o
 -10   6  -4       36.59       47.19      4.32 o
  -9   6  -4      194.94      202.50      5.10 o
  -8   6  -4      151.09      134.42      7.19 o
  -7   6  -4       34.66       31.94      2.25 o
  -6   6  -4       16.79       13.94      1.51 o
  -5   6  -4      110.02      110.97      5.08 o
  -4   6  -4       28.47       20.79      1.29 o
  -3   6  -4      626.98      632.44     14.55 o
  -2   6  -4      753.21      724.57     19.97 o
  -1   6  -4      219.69      215.39      5.12 o
   0   6  -4      328.81      326.13     10.47 o
   1   6  -4      151.52      141.38      4.55 o
   2   6  -4       34.68       31.94      4.88 o
   3   6  -4      325.45      301.85     10.39 o
   4   6  -4      217.97      192.64      4.94 o
   5   6  -4      101.12      103.83      6.42 o
   6   6  -4       45.38       51.24      5.92 o
 -13   7  -4       25.34       30.84      3.92 o
 -12   7  -4       72.94       60.97      4.89 o
 -11   7  -4      113.74      125.29      9.54 o
 -10   7  -4       19.55       25.70      2.40 o
  -9   7  -4       21.44       21.89      2.38 o
  -8   7  -4      136.60      134.47      8.49 o
  -7   7  -4        2.40        2.92      1.12 o
  -6   7  -4      598.44      598.72     16.67 o
  -5   7  -4      712.16      707.08     12.07 o
  -4   7  -4        9.05        5.57      1.20 o
  -3   7  -4      120.81      100.04      4.49 o
  -2   7  -4      486.96      467.08     15.23 o
  -1   7  -4       59.25       54.84      2.00 o
   0   7  -4       80.34       83.20      2.99 o
   1   7  -4       59.19       57.39      6.26 o
   2   7  -4      356.60      358.06      7.05 o
   3   7  -4        3.31        4.36      2.12 o
   4   7  -4      200.69      206.89      5.15 o
   5   7  -4        9.13       19.38      2.56 o
   6   7  -4       20.03       25.27      4.73 o
   7   7  -4       23.77       22.04      2.31 o
 -15   8  -4       73.33       73.80      6.23 o
 -14   8  -4        3.21        7.13      2.89 o
 -13   8  -4       49.74       51.12      2.72 o
 -12   8  -4       11.33       20.81      4.06 o
 -11   8  -4       68.44       73.73      4.40 o
 -10   8  -4       46.40       47.13      4.30 o
  -9   8  -4      349.79      350.69      7.04 o
  -8   8  -4      340.73      347.08     10.15 o
  -7   8  -4      253.79      260.31     16.44 o
  -6   8  -4      874.05      854.19     21.94 o
  -5   8  -4      121.29      115.57      5.04 o
  -4   8  -4       49.78       40.87      2.93 o
  -3   8  -4      105.05      124.77      6.59 o
  -2   8  -4      398.08      404.18      9.67 o
  -1   8  -4      117.89      108.19      4.78 o
   0   8  -4       53.28       36.76      1.88 o
   1   8  -4      183.23      188.18      6.98 o
   2   8  -4       32.98       32.93      4.86 o
   3   8  -4       27.37       21.06      1.68 o
   4   8  -4       65.29       62.12      5.26 o
   5   8  -4        0.86       -0.06      1.66 o
   6   8  -4      104.88      114.45      4.31 o
   7   8  -4        6.61        5.31      3.26 o
   8   8  -4       62.64       73.72      3.75 o
 -17   9  -4        0.95       -0.13      2.93 o
 -16   9  -4      212.63      231.75     18.62 o
 -15   9  -4       17.80       18.92      4.37 o
 -14   9  -4        7.43        6.51      3.39 o
 -13   9  -4       25.83       26.90      4.04 o
 -12   9  -4      112.13      114.65      4.69 o
 -11   9  -4       14.25       19.40      2.72 o
 -10   9  -4       16.44       22.89      6.49 o
  -9   9  -4      556.73      541.67     14.77 o
  -8   9  -4      185.62      183.89      7.06 o
  -7   9  -4       58.31       58.14      3.06 o
  -6   9  -4       38.07       44.15      3.39 o
  -5   9  -4      137.82      123.87      4.94 o
  -4   9  -4      208.76      191.40      9.61 o
  -3   9  -4      380.82      384.32     15.16 o
  -2   9  -4      332.54      302.19      7.76 o
  -1   9  -4      221.64      220.52      4.64 o
   0   9  -4      170.14      152.37      8.83 o
   1   9  -4       32.92       24.09      4.36 o
   2   9  -4       18.40       12.63      2.59 o
   3   9  -4      155.15      151.55      9.45 o
   4   9  -4       29.73       30.29      2.97 o
   5   9  -4       26.18       30.90      4.73 o
   6   9  -4      130.43      125.99      6.65 o
   7   9  -4       19.31       22.75      5.61 o
   8   9  -4        9.00        4.32      3.97 o
 -17  10  -4        7.85        7.41      5.02 o
 -16  10  -4       17.65       29.58      6.99 o
 -15  10  -4       33.49       50.31      4.75 o
 -14  10  -4       59.49       66.89      5.56 o
 -13  10  -4      107.35      128.20      4.93 o
 -12  10  -4      158.36      152.18     10.96 o
 -11  10  -4       16.74       20.69      6.26 o
 -10  10  -4      164.69      131.91      5.02 o
  -9  10  -4      187.18      199.95     10.78 o
  -8  10  -4        0.54       -1.85      1.66 o
  -7  10  -4       88.56       71.91      3.97 o
  -6  10  -4       75.06       77.27      6.02 o
  -5  10  -4      248.76      236.74      7.83 o
  -4  10  -4       30.54       24.00      3.08 o
  -3  10  -4       13.01       10.65      4.69 o
  -2  10  -4      309.25      305.04      8.24 o
  -1  10  -4      382.02      408.39     23.16 o
   0  10  -4      139.34      148.84      7.16 o
   1  10  -4        8.31        8.66      3.26 o
   2  10  -4      138.23      142.47      6.25 o
   3  10  -4       38.29       50.07      6.82 o
   4  10  -4       10.26       10.13      4.23 o
   5  10  -4       48.84       49.91     10.58 o
   6  10  -4       51.59       54.22      7.59 o
   7  10  -4       20.44       30.93      5.94 o
 -17  11  -4       15.71       30.67      7.20 o
 -16  11  -4      143.69      137.31     12.26 o
 -15  11  -4       52.92       76.59      3.98 o
 -14  11  -4        6.90       14.56      6.36 o
 -13  11  -4       34.40       40.15      3.56 o
 -12  11  -4       15.99       19.91      2.97 o
 -11  11  -4      198.42      193.71     12.80 o
 -10  11  -4       57.30       40.11      6.31 o
  -9  11  -4       78.23       83.72      7.87 o
  -8  11  -4      505.13      509.86     12.94 o
  -7  11  -4      171.40      168.46     18.66 o
  -6  11  -4       24.09       22.12      9.11 o
  -5  11  -4      257.52      259.13     20.97 o
  -4  11  -4       92.49      107.98      6.79 o
  -3  11  -4       21.39       18.68     10.14 o
  -2  11  -4      230.86      238.51      7.59 o
  -1  11  -4       30.84       25.96      3.72 o
   0  11  -4       60.39       62.82      4.76 o
   1  11  -4       22.43       23.23      2.51 o
   2  11  -4       53.45       52.42      8.39 o
   3  11  -4       43.91       45.26      3.36 o
   4  11  -4       67.34       65.29      7.16 o
   5  11  -4       23.76       20.03      2.95 o
   6  11  -4       24.22       51.37      6.09 o
 -16  12  -4       18.69       22.45      4.09 o
 -15  12  -4       15.61       11.95      3.49 o
 -14  12  -4       89.30       85.73      4.14 o
 -13  12  -4       61.04       61.03      6.66 o
 -12  12  -4       15.71       18.63      5.79 o
 -11  12  -4      246.01      273.72     16.15 o
 -10  12  -4       10.03        3.55      2.64 o
  -9  12  -4       33.20       26.90      2.56 o
  -8  12  -4       90.82       93.45      6.04 o
  -7  12  -4       31.42       35.33      5.47 o
  -6  12  -4       61.38       58.87      9.35 o
  -5  12  -4      121.97      127.78      7.09 o
  -4  12  -4      373.57      397.77     21.29 o
  -3  12  -4       60.68       57.04      4.15 o
  -2  12  -4        0.01        2.05      2.25 o
  -1  12  -4       60.69       53.64      5.51 o
   0  12  -4       21.09       21.88      7.75 o
   1  12  -4       34.95       37.97      6.70 o
   2  12  -4       28.73       20.66      3.50 o
   3  12  -4       19.20       19.23      5.15 o
   4  12  -4       69.34       85.01      4.93 o
 -16  13  -4        8.36        7.02      5.77 o
 -15  13  -4       29.14       30.62      4.89 o
 -14  13  -4      167.43      150.54      7.27 o
 -13  13  -4       29.78       32.46      4.44 o
 -12  13  -4        0.76        2.61      3.48 o
 -11  13  -4       74.39       73.69      7.25 o
 -10  13  -4       33.96       22.88      2.85 o
  -9  13  -4      101.88      134.22      7.97 o
  -8  13  -4       37.98       46.23      3.15 o
  -7  13  -4       24.71       30.07      3.09 o
  -6  13  -4       55.84       56.11     10.49 o
  -5  13  -4      109.45      113.15      5.19 o
  -4  13  -4       36.69       35.83      3.92 o
  -3  13  -4       15.41       10.94      2.34 o
  -2  13  -4      161.30      167.97     10.56 o
  -1  13  -4       26.94       29.62      3.24 o
   0  13  -4      107.21      113.04     15.99 o
   1  13  -4      143.27      140.65      9.55 o
   2  13  -4       16.23       23.05      5.16 o
   3  13  -4        6.78       22.63      5.12 o
 -15  14  -4        2.89        0.65      3.02 o
 -14  14  -4       16.37        1.87      6.05 o
 -13  14  -4       77.71       78.04     13.92 o
 -12  14  -4        9.29        1.62      2.28 o
 -11  14  -4       34.83       41.34      7.95 o
 -10  14  -4      327.47      377.15     20.31 o
  -9  14  -4       19.26       17.98      4.78 o
  -8  14  -4       14.97       16.61      2.78 o
  -7  14  -4       34.90       37.72      3.55 o
  -6  14  -4       20.28       14.50      5.47 o
  -5  14  -4      132.09      119.48      5.79 o
  -4  14  -4       13.05        9.95      5.90 o
  -3  14  -4      112.74      114.64     11.85 o
  -2  14  -4       24.29       30.58      3.11 o
  -1  14  -4       54.25       44.45      3.80 o
   0  14  -4       36.09       32.62     15.51 o
   1  14  -4       18.68       15.74      5.35 o
 -15  15  -4        1.35        1.76      5.39 o
 -14  15  -4       96.93       85.30      9.47 o
 -13  15  -4      104.36       97.14     11.19 o
 -12  15  -4       34.90       53.00      5.89 o
 -11  15  -4       40.75       54.53      8.28 o
 -10  15  -4       77.39       89.79      9.58 o
  -9  15  -4        0.53        6.28      3.23 o
  -8  15  -4        5.03       15.59      3.38 o
  -7  15  -4       21.92       21.84      2.82 o
  -6  15  -4        2.58        7.11      5.23 o
  -5  15  -4        9.31       11.12      2.23 o
  -4  15  -4       80.55       88.03     12.61 o
  -3  15  -4        0.97       -4.49      2.99 o
  -2  15  -4       67.58       74.64      9.94 o
  -1  15  -4       85.51       78.33     10.78 o
   0  15  -4       30.38       29.33      3.63 o
 -13  16  -4        1.09       -4.37      5.53 o
 -12  16  -4       51.04       55.72      9.24 o
 -11  16  -4       17.88       17.50      3.31 o
 -10  16  -4       96.88       95.56      6.54 o
  -9  16  -4       33.88       43.39      3.90 o
  -8  16  -4       20.61       24.07      4.51 o
  -7  16  -4       24.54       44.56      8.35 o
  -6  16  -4       35.32       40.63     11.97 o
  -5  16  -4       38.48       39.75      6.07 o
  -4  16  -4        6.99        6.19     11.74 o
  -3  16  -4        3.71        2.20      5.64 o
 -11  17  -4       12.53       10.72      6.28 o
 -10  17  -4       27.30       36.37     10.55 o
  -9  17  -4        5.81        8.32     17.97 o
  -8  17  -4       21.22       23.53     12.72 o
  -7  17  -4       50.28       53.79      7.08 o
  -6  17  -4       27.42       40.37      7.26 o
   0   0  -3      616.94      579.40     22.90 o
  -1   1  -3       37.29       28.10      2.15 o
   0   1  -3       87.39       85.10      3.67 o
   1   1  -3      168.41      175.06      5.27 o
  -3   2  -3      281.96      282.45      5.04 o
  -2   2  -3      934.00      951.57     19.36 o
  -1   2  -3      432.41      443.67     22.59 o
   0   2  -3       35.99       36.28      2.43 o
   1   2  -3     2122.90     2164.39     40.39 o
   2   2  -3      589.56      600.78     15.52 o
  -5   3  -3      504.58      476.93      7.09 o
  -4   3  -3      218.08      227.84      5.69 o
  -3   3  -3       35.61       54.02      2.12 o
  -2   3  -3      343.91      321.48      6.15 o
  -1   3  -3      217.34      198.03      6.06 o
   0   3  -3      253.11      259.12      5.56 o
   1   3  -3      412.31      408.38      6.71 o
   2   3  -3        5.28        9.58      1.02 o
   3   3  -3      375.04      407.74      8.13 o
  -7   4  -3      164.93      152.69      3.28 o
  -6   4  -3      205.12      185.03      3.94 o
  -5   4  -3      584.94      629.65     10.48 o
  -4   4  -3      862.10      904.12     17.53 o
  -3   4  -3      602.87      621.42     17.88 o
  -2   4  -3      243.34      259.23      5.29 o
  -1   4  -3       18.65       21.48      1.00 o
   0   4  -3      454.50      478.47     11.07 o
   1   4  -3       10.83       11.38      1.32 o
   2   4  -3      363.17      356.87      5.56 o
   3   4  -3      169.39      159.22      6.37 o
   4   4  -3      125.61      119.45      4.36 o
  -9   5  -3      214.36      171.85      5.54 o
  -8   5  -3      142.31      114.39      3.20 o
  -7   5  -3      237.98      216.12      7.47 o
  -6   5  -3      258.26      248.44      4.69 o
  -5   5  -3       32.75       42.87      2.32 o
  -4   5  -3      349.45      331.45      8.16 o
  -3   5  -3      806.06      817.52     18.86 o
  -2   5  -3      190.07      198.32      6.82 o
  -1   5  -3     1603.99     1680.41     32.98 o
   0   5  -3      509.64      483.31      7.80 o
   1   5  -3       92.51       89.61      6.87 o
   2   5  -3      337.11      312.31      5.21 o
   3   5  -3      141.82      124.79      4.69 o
   4   5  -3        7.70        4.35      1.22 o
   5   5  -3      148.49      148.97      5.23 o
 -11   6  -3      875.40      858.53     14.10 o
 -10   6  -3      313.16      304.38     11.26 o
  -9   6  -3       55.24       77.07      3.47 o
  -8   6  -3       49.85       48.55      3.71 o
  -7   6  -3      102.73       95.82      2.43 o
  -6   6  -3       72.20       77.11      4.61 o
  -5   6  -3      318.26      295.00     10.34 o
  -4   6  -3      446.24      424.12     13.84 o
  -3   6  -3      788.51      790.17     15.54 o
  -2   6  -3      205.09      207.82      4.43 o
  -1   6  -3      277.33      283.03      9.83 o
   0   6  -3       11.42       21.53      2.69 o
   1   6  -3       23.66       23.54      1.79 o
   2   6  -3        9.57        6.62      1.77 o
   3   6  -3       62.64       51.09      2.50 o
   4   6  -3      250.91      226.88      7.10 o
   5   6  -3       35.63       39.88      4.25 o
   6   6  -3        3.90       41.88      4.45 o
 -13   7  -3      187.45      190.99      6.36 o
 -12   7  -3      104.57      105.51      7.37 o
 -11   7  -3     1038.02     1059.18     30.67 o
 -10   7  -3      320.24      343.14      9.72 o
  -9   7  -3       70.35       68.81      3.48 o
  -8   7  -3       44.76       39.45      3.03 o
  -7   7  -3      436.28      403.84      7.22 o
  -6   7  -3       38.13       38.06      3.34 o
  -5   7  -3      341.21      340.39     14.67 o
  -4   7  -3       81.36       79.93      7.15 o
  -3   7  -3       71.41       72.16      3.47 o
  -2   7  -3      255.93      271.57      6.35 o
  -1   7  -3       73.67       72.51      5.17 o
   0   7  -3      508.26      490.64      8.54 o
   1   7  -3      118.67      116.02      3.40 o
   2   7  -3       19.01       18.33      3.00 o
   3   7  -3      880.68      851.98     12.79 o
   4   7  -3      336.02      313.37      8.85 o
   5   7  -3       26.95       31.87      4.03 o
   6   7  -3       18.41       25.75      5.86 o
   7   7  -3      233.13      219.90     15.42 o
 -15   8  -3      184.62      214.12      6.90 o
 -14   8  -3      148.82      130.30      4.78 o
 -13   8  -3       87.27       84.34      3.27 o
 -12   8  -3      156.05      130.62      8.97 o
 -11   8  -3       29.97       33.45      3.34 o
 -10   8  -3      276.06      259.02     11.54 o
  -9   8  -3       95.66       92.44      5.59 o
  -8   8  -3      188.24      197.70      5.41 o
  -7   8  -3      125.06      120.21      3.98 o
  -6   8  -3        4.71        1.03      2.13 o
  -5   8  -3      188.52      187.29      4.81 o
  -4   8  -3      413.82      399.22     15.66 o
  -3   8  -3      441.32      429.86     11.07 o
  -2   8  -3       69.79       79.62      4.40 o
  -1   8  -3      159.27      143.55      6.74 o
   0   8  -3       80.91       90.99      4.36 o
   1   8  -3       49.34       41.28      1.95 o
   2   8  -3      680.57      691.57     11.29 o
   3   8  -3      492.80      473.30     10.58 o
   4   8  -3       47.25       54.97      7.28 o
   5   8  -3      279.07      289.17     12.09 o
   6   8  -3       37.15       29.44      3.14 o
   7   8  -3      145.51      148.10      7.86 o
   8   8  -3        8.32       25.53     10.51 o
 -17   9  -3       78.65       87.67     13.18 o
 -16   9  -3        6.06        0.81      4.14 o
 -15   9  -3       21.49       28.78      2.72 o
 -14   9  -3       22.43       25.97      3.30 o
 -13   9  -3       80.14       81.36      6.43 o
 -12   9  -3      186.34      202.61     11.39 o
 -11   9  -3       25.04       29.05      3.11 o
 -10   9  -3      286.85      275.46      6.59 o
  -9   9  -3        9.42        5.86      2.00 o
  -8   9  -3        2.15        3.37      2.13 o
  -7   9  -3      136.76      130.88      8.53 o
  -6   9  -3      506.75      515.75     13.43 o
  -5   9  -3       92.58       83.13      5.97 o
  -4   9  -3       10.18       15.16      3.21 o
  -3   9  -3      441.44      429.09     16.11 o
  -2   9  -3       54.99       56.02      4.80 o
  -1   9  -3       72.32       59.24      2.03 o
   0   9  -3        4.72        7.45      1.08 o
   1   9  -3      255.25      268.03      7.46 o
   2   9  -3       17.16        6.16      1.29 o
   3   9  -3      181.69      196.04     18.33 o
   4   9  -3       62.68       60.44     10.96 o
   5   9  -3       70.58       66.33      4.10 o
   6   9  -3       31.18       42.85      3.53 o
   7   9  -3        1.63        5.61      5.99 o
   8   9  -3      134.77      132.38     16.52 o
   9   9  -3       61.97       59.50      4.50 o
 -18  10  -3       29.67       26.59      4.60 o
 -17  10  -3       90.27      116.74      7.78 o
 -16  10  -3      202.28      196.26     11.95 o
 -15  10  -3       25.31       34.26      5.87 o
 -14  10  -3      102.59      102.05      9.20 o
 -13  10  -3      229.10      232.81     14.03 o
 -12  10  -3       55.35       58.67      4.07 o
 -11  10  -3       18.28       20.37      4.08 o
 -10  10  -3        3.81        2.93      2.11 o
  -9  10  -3      426.78      435.51     16.07 o
  -8  10  -3      122.15       86.02      6.23 o
  -7  10  -3      653.47      691.72     17.03 o
  -6  10  -3      370.35      363.09     24.39 o
  -5  10  -3      108.16      103.01      4.56 o
  -4  10  -3      207.61      192.14      8.81 o
  -3  10  -3      166.85      161.69      6.05 o
  -2  10  -3      143.90      139.66      5.41 o
  -1  10  -3      126.30      103.15      4.26 o
   0  10  -3      402.26      373.77     18.62 o
   1  10  -3        9.68       10.84      2.16 o
   2  10  -3      216.47      210.37     10.33 o
   3  10  -3       83.70       82.05      5.74 o
   4  10  -3       21.39       16.50      1.67 o
   5  10  -3       35.48       42.01      3.65 o
   6  10  -3       63.17       65.97     11.55 o
   7  10  -3        7.99        7.88      3.61 o
   8  10  -3       71.22       71.59     11.01 o
 -18  11  -3        2.62       -0.11      1.91 o
 -17  11  -3      235.54      240.73     10.42 o
 -16  11  -3       14.89       22.16      7.53 o
 -15  11  -3       58.78       51.99      3.72 o
 -14  11  -3       20.95       23.97      2.35 o
 -13  11  -3       40.37       52.55      9.48 o
 -12  11  -3       13.89       11.51      3.89 o
 -11  11  -3      172.57      172.85     11.32 o
 -10  11  -3        4.64        6.36      3.21 o
  -9  11  -3       30.67       40.42      5.78 o
  -8  11  -3       28.02       25.77      2.17 o
  -7  11  -3      312.45      310.79      8.79 o
  -6  11  -3      257.14      257.83      8.01 o
  -5  11  -3      327.52      320.88      6.63 o
  -4  11  -3      374.97      350.18      8.22 o
  -3  11  -3      311.68      315.83     13.97 o
  -2  11  -3      167.55      177.64      5.98 o
  -1  11  -3       12.28       14.21      3.55 o
   0  11  -3       15.70       11.59      2.43 o
   1  11  -3        2.12        2.41      1.51 o
   2  11  -3      121.08      117.30     11.48 o
   3  11  -3      104.26       73.99      3.32 o
   4  11  -3      135.49      119.34      7.20 o
   5  11  -3       68.33       87.02      7.57 o
   6  11  -3       45.00       55.78      7.69 o
   7  11  -3        2.70       -5.00      3.33 o
 -18  12  -3        5.39        8.64      4.31 o
 -17  12  -3       27.35       25.98      2.88 o
 -16  12  -3       69.04       56.08      7.41 o
 -15  12  -3       98.60       91.51      5.10 o
 -14  12  -3        7.44       13.71      4.69 o
 -13  12  -3      179.39      209.32     14.77 o
 -12  12  -3      223.57      239.36     12.65 o
 -11  12  -3       98.26      107.79      5.25 o
 -10  12  -3       44.31       36.43      6.67 o
  -9  12  -3      223.46      239.32      8.22 o
  -8  12  -3      175.66      168.96      5.91 o
  -7  12  -3       17.00       26.07      6.69 o
  -6  12  -3      324.34      317.89      8.59 o
  -5  12  -3      105.97      111.80      5.22 o
  -4  12  -3      100.94       83.68     10.43 o
  -3  12  -3       91.10      104.34      5.40 o
  -2  12  -3       51.36       43.52      6.02 o
  -1  12  -3       21.00       19.11      3.27 o
   0  12  -3       51.51       46.88      5.11 o
   1  12  -3      188.33      217.63     37.39 o
   2  12  -3      113.82      143.27     14.67 o
   3  12  -3        2.39       -3.23      5.75 o
   4  12  -3      201.28      156.03      7.33 o
   5  12  -3       32.26       29.57      5.60 o
   6  12  -3       25.73       31.61      9.13 o
 -18  13  -3       33.77       34.79      4.85 o
 -17  13  -3        8.74       10.44      6.44 o
 -16  13  -3       53.57       63.78      5.56 o
 -15  13  -3       37.31       38.11      5.98 o
 -14  13  -3        3.05        3.03      3.24 o
 -13  13  -3       50.36       53.12      9.34 o
 -12  13  -3       12.22        8.95      3.20 o
 -11  13  -3      467.94      450.79     12.52 o
 -10  13  -3       95.65       97.33      9.00 o
  -9  13  -3      183.32      211.78      6.71 o
  -8  13  -3      273.23      250.81     24.00 o
  -7  13  -3      225.38      222.47      8.08 o
  -6  13  -3       83.33       71.37      7.94 o
  -5  13  -3      111.79      134.36     14.79 o
  -4  13  -3      305.18      328.11      8.78 o
  -3  13  -3      277.83      290.00     12.33 o
  -2  13  -3      164.92      170.59     13.50 o
  -1  13  -3      124.67      136.04     13.35 o
   0  13  -3       18.96       14.62      4.13 o
   1  13  -3       59.23       70.26      8.57 o
   2  13  -3       81.81       76.14      6.92 o
   3  13  -3        0.09        8.58      6.12 o
   4  13  -3       46.71       42.98     11.39 o
   5  13  -3       24.51       22.60     10.58 o
 -17  14  -3        7.29       11.13      3.72 o
 -16  14  -3       24.43       29.94      5.09 o
 -15  14  -3       35.52       35.69      2.98 o
 -14  14  -3       37.91       38.22      8.62 o
 -13  14  -3       42.88       43.76     11.82 o
 -12  14  -3       82.38       96.14      8.31 o
 -11  14  -3       12.98       13.57      4.09 o
 -10  14  -3       29.84       24.44      5.85 o
  -9  14  -3       18.68       29.87      4.10 o
  -8  14  -3       49.35       42.32      4.11 o
  -7  14  -3      130.04      137.74      7.67 o
  -6  14  -3      233.14      223.39      7.48 o
  -5  14  -3      111.30      122.56      6.70 o
  -4  14  -3      245.89      226.77     19.09 o
  -3  14  -3       67.50       72.19      9.56 o
  -2  14  -3       97.74       74.77     15.51 o
  -1  14  -3       20.00       26.59      6.47 o
   0  14  -3       27.87       16.11      3.73 o
   1  14  -3       54.17       50.88      8.17 o
   2  14  -3        1.34       -2.75      1.83 o
   3  14  -3       17.84       18.09      3.39 o
 -17  15  -3        8.13       12.51      4.78 o
 -16  15  -3       12.70       15.89      3.11 o
 -15  15  -3       50.36       54.00      3.96 o
 -14  15  -3        6.03        2.78      3.80 o
 -13  15  -3       37.55       39.05     11.53 o
 -12  15  -3       85.25       75.50      6.80 o
 -11  15  -3       40.66       38.45      4.49 o
 -10  15  -3      212.57      250.19     12.86 o
  -9  15  -3      103.42       97.84      6.52 o
  -8  15  -3       16.11       26.57      4.12 o
  -7  15  -3       60.20       73.71      4.16 o
  -6  15  -3        8.49        3.69      2.28 o
  -5  15  -3       19.70       21.15      6.83 o
  -4  15  -3       22.26       33.88      6.14 o
  -3  15  -3      211.70      205.93      7.77 o
  -2  15  -3       13.97       23.15     10.72 o
  -1  15  -3       18.45       11.72      3.99 o
   0  15  -3       69.69       76.47      8.01 o
   1  15  -3       22.40       16.50      3.28 o
   2  15  -3        3.30        5.21      5.94 o
 -16  16  -3       11.26       27.12      3.65 o
 -15  16  -3       20.25       29.76      6.60 o
 -14  16  -3       32.49       35.06      4.92 o
 -13  16  -3       59.20       75.46      5.15 o
 -12  16  -3       29.62       30.40      4.43 o
 -11  16  -3       62.91       55.57      5.93 o
 -10  16  -3      154.67      143.53     12.62 o
  -9  16  -3       10.51        0.92      4.04 o
  -8  16  -3        3.97        0.97      4.40 o
  -7  16  -3       12.61        8.42      7.31 o
  -6  16  -3       91.60       83.92      4.62 o
  -5  16  -3       16.58       16.70      4.74 o
  -4  16  -3       54.42       46.87      8.72 o
  -3  16  -3       59.57       60.35      6.85 o
  -2  16  -3       12.90        9.32     11.49 o
  -1  16  -3       31.44       25.03      3.70 o
   0  16  -3        0.69       -2.57      2.51 o
 -15  17  -3       38.99       57.26      7.96 o
 -14  17  -3        8.92       15.33      3.01 o
 -13  17  -3       60.18       67.38      6.45 o
 -12  17  -3       10.40       21.09      6.13 o
 -11  17  -3       10.58        6.42      2.64 o
 -10  17  -3       10.85        8.53      2.80 o
  -9  17  -3       59.81       53.37      5.18 o
  -8  17  -3       59.39       65.62      8.43 o
  -7  17  -3       71.39       74.07     14.11 o
  -6  17  -3      137.06      113.64     21.53 o
  -5  17  -3       23.75       28.37      3.01 o
  -4  17  -3       18.31       13.89      3.06 o
  -3  17  -3       15.74       17.79      3.05 o
  -2  17  -3       39.49       29.16      7.06 o
 -13  18  -3        2.94        9.23      4.64 o
 -12  18  -3       57.46       46.28      4.04 o
 -11  18  -3       14.50       17.42      3.48 o
 -10  18  -3       40.65       49.09      4.79 o
  -9  18  -3       81.39       75.39      7.79 o
  -8  18  -3        3.05       -2.27      2.54 o
  -7  18  -3       32.01       25.37      7.14 o
  -6  18  -3        0.40        6.34      8.27 o
  -5  18  -3       23.54       35.14      9.48 o
  -1   1  -2      971.34      970.64     14.70 o
   0   1  -2     1052.12     1023.25     19.95 o
   1   1  -2      158.22      137.15      3.24 o
  -3   2  -2       21.90       15.49      1.84 o
  -2   2  -2      331.10      341.42      5.55 o
  -1   2  -2       62.66       60.93      4.14 o
   0   2  -2      429.41      426.31      6.25 o
   1   2  -2      486.59      499.72      9.32 o
   2   2  -2       41.36       43.98      2.00 o
  -5   3  -2     1041.38     1102.48     15.42 o
  -4   3  -2     1225.51     1247.15     21.78 o
  -3   3  -2     1125.64     1143.73     16.15 o
  -2   3  -2     1630.54     1579.06     21.74 o
  -1   3  -2     1121.38     1095.01     19.93 o
   0   3  -2      529.75      532.65     10.34 o
   1   3  -2      638.83      637.23     15.98 o
   2   3  -2       24.57       22.11      2.08 o
   3   3  -2     3431.34     3504.01     89.89 o
  -7   4  -2     2567.71     2594.11     71.15 o
  -6   4  -2      251.99      276.38      5.31 o
  -5   4  -2     1262.04     1320.86     23.69 o
  -4   4  -2      396.82      427.82      6.64 o
  -3   4  -2      356.44      328.19      8.73 o
  -2   4  -2      820.93      826.57     13.21 o
  -1   4  -2      288.52      311.34     10.78 o
   0   4  -2     1027.85     1055.16     25.47 o
   1   4  -2      941.01      965.79     12.09 o
   2   4  -2     1688.55     1821.75     38.27 o
   3   4  -2      106.41      109.83      5.12 o
   4   4  -2      353.60      371.39      7.58 o
  -9   5  -2     1547.49     1474.17     40.05 o
  -8   5  -2      132.12      115.66      6.20 o
  -7   5  -2      104.83      100.43      2.49 o
  -6   5  -2      119.18      137.60      4.81 o
  -5   5  -2      338.15      350.84     13.35 o
  -4   5  -2       60.15       55.75      1.55 o
  -3   5  -2      706.61      682.38     13.98 o
  -2   5  -2      628.85      633.40     13.32 o
  -1   5  -2       60.79       70.64      1.54 o
   0   5  -2     1110.81     1209.45     15.83 o
   1   5  -2       47.13       52.73      2.35 o
   2   5  -2      560.79      607.33     16.37 o
   3   5  -2       95.18      107.84      4.99 o
   4   5  -2      911.32      817.92     23.12 o
   5   5  -2      143.98      155.29      8.14 o
 -11   6  -2       25.96       23.36      4.43 o
 -10   6  -2      518.81      493.22     20.96 o
  -9   6  -2      439.30      456.81     12.41 o
  -8   6  -2       90.18       91.28      2.67 o
  -7   6  -2      230.68      221.17      6.37 o
  -6   6  -2      975.09      981.53     25.42 o
  -5   6  -2      622.45      662.86     13.39 o
  -4   6  -2      578.56      603.25     17.69 o
  -3   6  -2       35.98       34.63      1.42 o
  -2   6  -2      130.91      133.43      3.06 o
  -1   6  -2      320.77      289.40      9.18 o
   0   6  -2      412.01      396.27     12.47 o
   1   6  -2      665.13      647.94     18.34 o
   2   6  -2      201.59      193.63      6.39 o
   3   6  -2      317.89      303.14     12.49 o
   4   6  -2       93.90       92.85      6.94 o
   5   6  -2       85.88       74.76      4.29 o
   6   6  -2     1356.65     1337.04     33.47 o
 -13   7  -2        6.85        1.38      3.04 o
 -12   7  -2      420.46      421.88     25.22 o
 -11   7  -2      213.48      192.71      5.85 o
 -10   7  -2      249.53      235.63      9.83 o
  -9   7  -2      346.85      340.88      8.94 o
  -8   7  -2      421.56      405.86     15.59 o
  -7   7  -2      274.32      247.71      4.86 o
  -6   7  -2      158.81      147.87      5.43 o
  -5   7  -2      422.70      444.80      7.19 o
  -4   7  -2      827.65      885.25     13.33 o
  -3   7  -2      176.92      181.62      6.74 o
  -2   7  -2     1385.45     1411.93     42.16 o
  -1   7  -2      371.93      366.58     15.93 o
   0   7  -2       45.68       49.65      2.93 o
   1   7  -2      568.20      551.83      8.94 o
   2   7  -2      324.66      325.72     13.42 o
   3   7  -2        8.51       10.92      1.43 o
   4   7  -2      225.49      192.80     13.16 o
   5   7  -2     1002.05      945.62     26.11 o
   6   7  -2        1.78       -0.64      4.22 o
   7   7  -2       34.32       22.32      6.09 o
 -15   8  -2       64.69       77.61      6.23 o
 -14   8  -2      107.64      126.97     13.48 o
 -13   8  -2       31.28       38.62      9.72 o
 -12   8  -2      672.27      719.04     17.52 o
 -11   8  -2       68.77       70.36      2.87 o
 -10   8  -2       61.48       53.22      3.68 o
  -9   8  -2      378.69      356.32     10.28 o
  -8   8  -2      379.76      376.18     11.62 o
  -7   8  -2       51.26       47.36      1.96 o
  -6   8  -2       87.14       71.17      2.22 o
  -5   8  -2      234.88      236.82      8.84 o
  -4   8  -2      662.14      658.73     21.34 o
  -3   8  -2      195.02      226.16      5.56 o
  -2   8  -2      359.14      355.16     15.09 o
  -1   8  -2       60.39       60.01      4.88 o
   0   8  -2      218.42      223.01      5.96 o
   1   8  -2      106.14       94.07      3.22 o
   2   8  -2      262.24      253.65      8.31 o
   3   8  -2       10.32        8.01      1.71 o
   4   8  -2      403.70      392.27     10.24 o
   5   8  -2      143.19      128.95      7.73 o
   6   8  -2       93.53       88.68     13.32 o
   7   8  -2       59.31       22.03      6.96 o
   8   8  -2       59.13       95.36      9.27 o
 -17   9  -2       65.42       77.28      4.81 o
 -16   9  -2       15.82        9.14      5.36 o
 -15   9  -2      200.05      191.32     11.06 o
 -14   9  -2       22.31       43.14      7.16 o
 -13   9  -2      390.18      390.61     29.13 o
 -12   9  -2      161.69      152.86      5.70 o
 -11   9  -2       38.56       46.87      4.36 o
 -10   9  -2      403.34      411.64     16.41 o
  -9   9  -2      162.30      145.47      3.54 o
  -8   9  -2      414.14      402.38     19.97 o
  -7   9  -2      389.57      362.20      7.92 o
  -6   9  -2       28.96       24.45      1.55 o
  -5   9  -2      105.04      106.50      5.20 o
  -4   9  -2       82.36       92.71      6.91 o
  -3   9  -2       72.06       60.89      3.83 o
  -2   9  -2      123.20      111.81      8.07 o
  -1   9  -2      263.09      251.21      5.10 o
   0   9  -2      133.66      145.60     10.92 o
   1   9  -2      328.39      311.10     18.94 o
   2   9  -2      424.71      432.73     10.08 o
   3   9  -2      247.09      247.52     10.38 o
   4   9  -2       35.01       37.88      2.67 o
   5   9  -2       78.42       76.22      3.87 o
   6   9  -2       24.46       30.22      4.93 o
   7   9  -2      128.80      142.64      7.45 o
   8   9  -2       40.37       44.83     20.29 o
   9   9  -2       19.89       28.60      9.42 o
 -19  10  -2       25.80       31.35      5.41 o
 -18  10  -2      186.84      197.58      8.94 o
 -17  10  -2       88.29       75.56      6.35 o
 -16  10  -2       92.49       77.07      6.93 o
 -15  10  -2      118.70      131.00      5.83 o
 -14  10  -2       48.37       51.57      8.19 o
 -13  10  -2       95.27      108.87      5.26 o
 -12  10  -2      557.71      577.59     22.39 o
 -11  10  -2      502.67      474.61     13.77 o
 -10  10  -2       39.92       38.32      3.69 o
  -9  10  -2      258.46      227.30      4.91 o
  -8  10  -2      384.94      359.41     14.84 o
  -7  10  -2        8.66        9.47      2.15 o
  -6  10  -2      382.13      387.93      9.38 o
  -5  10  -2        6.79        6.16      1.24 o
  -4  10  -2       93.87       86.81      4.56 o
  -3  10  -2      255.92      249.15      8.05 o
  -2  10  -2       17.74       17.72      2.93 o
  -1  10  -2      292.33      272.50     11.40 o
   0  10  -2      217.92      196.04      7.91 o
   1  10  -2       79.51       82.80      4.52 o
   2  10  -2      596.09      583.76     17.61 o
   3  10  -2       29.40       24.97      3.95 o
   4  10  -2       75.08       71.16      2.66 o
   5  10  -2       14.76       10.57      4.20 o
   6  10  -2       96.61      116.03      8.22 o
   7  10  -2       26.55        4.64      4.64 o
   8  10  -2       35.64       71.88     11.01 o
   9  10  -2       18.82       34.66      5.07 o
 -19  11  -2       17.20       27.52     10.52 o
 -18  11  -2       26.28       20.51     12.55 o
 -17  11  -2       46.97       49.04      4.39 o
 -16  11  -2       30.04       57.25      9.32 o
 -15  11  -2       53.47       55.50     12.33 o
 -14  11  -2      173.31      188.63      7.05 o
 -13  11  -2      378.56      348.52     21.01 o
 -12  11  -2       29.61       22.34      2.89 o
 -11  11  -2       14.18       11.80      2.33 o
 -10  11  -2       85.61       89.37      7.40 o
  -9  11  -2      155.46      136.64      5.97 o
  -8  11  -2      127.36      145.65      7.10 o
  -7  11  -2      733.96      745.95     33.72 o
  -6  11  -2       84.30       86.75      4.60 o
  -5  11  -2      114.89      100.96      8.39 o
  -4  11  -2      480.48      472.81     11.14 o
  -3  11  -2      792.93      791.40     24.70 o
  -2  11  -2      124.89      125.01     12.86 o
  -1  11  -2      163.28      148.37      5.69 o
   0  11  -2      179.63      176.89     11.92 o
   1  11  -2      271.76      292.25     24.48 o
   2  11  -2      271.27      251.74     14.60 o
   3  11  -2       12.45       17.53      5.35 o
   4  11  -2       87.67       90.73      9.43 o
   5  11  -2       88.44       88.97      3.59 o
   6  11  -2       34.71       43.44      5.02 o
   7  11  -2        3.18        4.85     11.45 o
   8  11  -2       49.95       77.03     22.46 o
 -19  12  -2        5.06       18.78      3.81 o
 -18  12  -2       61.54       60.56      4.89 o
 -17  12  -2      104.04       86.37      7.45 o
 -16  12  -2       49.95       63.43     11.83 o
 -15  12  -2        6.94       -2.27      2.71 o
 -14  12  -2      121.06      146.97     19.60 o
 -13  12  -2       67.01       72.25      6.20 o
 -12  12  -2       38.15       20.56      4.08 o
 -11  12  -2       31.33       37.86      6.94 o
 -10  12  -2      123.99      137.36      6.68 o
  -9  12  -2       36.51       50.12     18.26 o
  -8  12  -2      441.18      445.96     38.84 o
  -7  12  -2       92.24       80.41      5.43 o
  -6  12  -2       36.99       51.89      3.01 o
  -5  12  -2      698.03      711.14     42.39 o
  -4  12  -2       34.48       45.29     12.17 o
  -3  12  -2       29.42       28.54      5.71 o
  -2  12  -2      132.60      137.10      4.93 o
  -1  12  -2      112.20      108.38      8.82 o
   0  12  -2       36.49       24.94      3.26 o
   1  12  -2      285.54      292.44     13.89 o
   2  12  -2       70.38       82.30      9.79 o
   3  12  -2       18.28       19.61      4.83 o
   4  12  -2       56.08       55.57      3.98 o
   5  12  -2      161.80      187.86     10.95 o
   6  12  -2        5.68       12.62      4.08 o
   7  12  -2        6.25       -1.67      6.52 o
 -19  13  -2        8.42       27.56      9.30 o
 -18  13  -2       58.84       53.32      6.01 o
 -17  13  -2        6.46        9.03      3.32 o
 -16  13  -2        3.51       19.65      3.88 o
 -15  13  -2       46.74       56.80      7.03 o
 -14  13  -2       49.63       64.96      7.78 o
 -13  13  -2      114.45      126.19      9.59 o
 -12  13  -2       16.11       20.89      9.98 o
 -11  13  -2      198.25      213.86     17.39 o
 -10  13  -2       27.45       14.49      8.99 o
  -9  13  -2       22.28        5.22      3.77 o
  -8  13  -2      144.75      138.67     32.32 o
  -7  13  -2       68.76       79.52     14.71 o
  -6  13  -2      196.68      202.03      7.52 o
  -5  13  -2      575.45      637.97     26.67 o
  -4  13  -2       14.94       24.42      8.21 o
  -3  13  -2        6.68        3.64      3.11 o
  -2  13  -2       64.94       63.88      3.74 o
  -1  13  -2        6.51        5.11      4.42 o
   0  13  -2       20.20       22.58      6.09 o
   1  13  -2      103.82      107.16      7.36 o
   2  13  -2      171.76      168.58      6.40 o
   3  13  -2        3.35       11.21      4.97 o
   4  13  -2       10.66       21.74      7.25 o
   5  13  -2        4.04       -7.10      4.92 o
   6  13  -2       30.58       28.73     13.33 o
 -18  14  -2       10.75        9.03      3.18 o
 -17  14  -2        2.12       -1.95      8.01 o
 -16  14  -2       33.24       34.32      6.96 o
 -15  14  -2      123.37      104.41      5.89 o
 -14  14  -2       66.26       67.93      8.70 o
 -13  14  -2       30.67       26.09      6.96 o
 -12  14  -2       39.78       35.94      6.38 o
 -11  14  -2       54.01       41.83      6.38 o
 -10  14  -2        7.65        6.42      6.23 o
  -9  14  -2      315.77      320.41     17.39 o
  -8  14  -2      291.22      308.42     36.23 o
  -7  14  -2       64.43       68.01      5.92 o
  -6  14  -2       44.98       34.74      2.91 o
  -5  14  -2       49.81       55.53     14.64 o
  -4  14  -2       87.97      108.83     12.67 o
  -3  14  -2       78.32       72.15      8.88 o
  -2  14  -2       61.38       74.89      5.71 o
  -1  14  -2       50.79       51.66      9.78 o
   0  14  -2       13.80       22.33      3.90 o
   1  14  -2       62.39       41.98      4.78 o
   2  14  -2       20.54       31.10      7.26 o
   3  14  -2       40.45       35.15      4.70 o
   4  14  -2       25.03       16.47      6.67 o
 -18  15  -2       56.11       75.84     12.05 o
 -17  15  -2        4.45       26.10      7.83 o
 -16  15  -2       41.01       48.94     11.06 o
 -15  15  -2       18.89       14.35      3.35 o
 -14  15  -2        2.96       -4.45      2.97 o
 -13  15  -2       18.82       16.53      4.17 o
 -12  15  -2      138.49      135.69      8.19 o
 -11  15  -2       41.97       27.31      7.54 o
 -10  15  -2       11.69       19.13      5.51 o
  -9  15  -2      173.89      202.75     15.36 o
  -8  15  -2       11.35        3.88      2.23 o
  -7  15  -2       61.08       54.14      6.13 o
  -6  15  -2       28.25       18.17      3.80 o
  -5  15  -2      244.97      280.06     17.20 o
  -4  15  -2      141.12      156.15     12.83 o
  -3  15  -2        6.35        0.14      3.41 o
  -2  15  -2      152.06      135.46     16.23 o
  -1  15  -2       24.98       38.31      7.46 o
   0  15  -2       11.58        8.65      3.02 o
   1  15  -2        3.92       -0.76      4.40 o
   2  15  -2       15.87       20.76      4.30 o
   3  15  -2       43.76       53.19      6.76 o
 -17  16  -2        7.04       -5.86      4.05 o
 -16  16  -2       42.75       28.76     20.00 o
 -15  16  -2       76.07       82.25     14.93 o
 -14  16  -2       73.16       85.85      6.86 o
 -13  16  -2        4.05       -6.52      4.35 o
 -12  16  -2       27.14        9.01      3.55 o
 -11  16  -2       87.35       93.21     26.09 o
 -10  16  -2       41.95       52.20     16.38 o
  -9  16  -2       23.36       22.09      8.76 o
  -8  16  -2       44.68       46.94      7.45 o
  -7  16  -2       90.48       91.04     12.24 o
  -6  16  -2      191.02      183.13     19.32 o
  -5  16  -2      240.33      236.29     20.58 o
  -4  16  -2        2.95        3.88      6.45 o
  -3  16  -2       26.45       18.66      8.03 o
  -2  16  -2        6.07        6.84      2.75 o
  -1  16  -2      125.02      111.05      8.73 o
   0  16  -2       76.95       69.63      6.51 o
   1  16  -2        5.20       -2.71      5.52 o
 -16  17  -2        4.96        0.45     12.90 o
 -15  17  -2       55.83       74.70      7.31 o
 -14  17  -2       60.84       71.75     10.29 o
 -13  17  -2      155.44      139.40      9.71 o
 -12  17  -2       11.70       16.83      4.93 o
 -11  17  -2      102.00      135.53     28.40 o
 -10  17  -2      115.62      139.53      8.16 o
  -9  17  -2        3.25       -4.64      3.69 o
  -8  17  -2       82.18       88.23     15.51 o
  -7  17  -2       20.48       26.71      3.90 o
  -6  17  -2       30.12       29.59      4.79 o
  -5  17  -2       31.74       41.02      4.11 o
  -4  17  -2       46.98       54.55      6.91 o
  -3  17  -2      107.60      144.34      9.56 o
  -2  17  -2       18.10        5.68      2.86 o
  -1  17  -2       56.78       68.18     10.60 o
   0  17  -2       22.15       34.49      6.67 o
 -15  18  -2       17.83       31.60     11.88 o
 -14  18  -2       28.50       36.38      7.97 o
 -13  18  -2       14.62       21.78     13.48 o
 -12  18  -2       43.75       18.19      4.11 o
 -11  18  -2       74.56       82.14      7.82 o
 -10  18  -2       45.89       45.94      7.48 o
  -9  18  -2       14.71        8.85      2.48 o
  -8  18  -2        4.31       17.98      4.25 o
  -7  18  -2       97.22      102.14     11.91 o
  -6  18  -2      124.18      154.03      6.97 o
  -5  18  -2        0.63        3.10      6.92 o
  -4  18  -2       25.53       30.76      3.83 o
  -3  18  -2       33.73       35.99      8.05 o
 -13  19  -2        5.85       24.20      4.65 o
 -12  19  -2        7.41        3.48      2.33 o
 -11  19  -2        2.06       -5.06      3.38 o
 -10  19  -2       39.65       43.54      5.48 o
  -9  19  -2       73.96       68.66      6.52 o
  -8  19  -2        3.78       13.87      6.23 o
  -7  19  -2       33.83       22.64      3.56 o
  -6  19  -2       43.50       43.60      3.79 o
  -1   1  -1     2480.51     2450.61     34.96 o
   0   1  -1      509.00      510.40      7.76 o
   1   1  -1     9060.54     8937.64    133.82 o
  -3   2  -1     9313.67     9347.86    179.29 o
  -2   2  -1      442.49      485.28     11.28 o
  -1   2  -1     1797.19     1750.54     25.79 o
   0   2  -1     2765.21     2904.82     32.65 o
   1   2  -1     1347.34     1362.30     24.95 o
   2   2  -1    16319.17    15898.36    200.78 o
  -5   3  -1     4857.40     4858.85     96.14 o
  -4   3  -1      894.15      902.56     21.21 o
  -3   3  -1      488.43      494.47      8.15 o
  -2   3  -1      217.60      228.85      7.38 o
  -1   3  -1      553.50      542.54      9.21 o
   0   3  -1     1492.45     1569.65     20.99 o
   1   3  -1     1549.07     1554.06     24.26 o
   2   3  -1     2706.51     2689.82     63.41 o
   3   3  -1      102.32      109.51      3.81 o
  -7   4  -1      292.23      318.30     11.21 o
  -6   4  -1     1591.59     1706.47     50.91 o
  -5   4  -1      420.47      399.38     10.74 o
  -4   4  -1      534.65      526.72      7.78 o
  -3   4  -1      809.44      804.75     14.82 o
  -2   4  -1      576.48      590.34     20.42 o
  -1   4  -1     2044.14     1976.90     33.87 o
   0   4  -1      846.38      863.22     11.90 o
   1   4  -1      120.12      105.64      2.46 o
   2   4  -1      753.27      732.38     11.18 o
   3   4  -1     1591.79     1626.99     38.26 o
   4   4  -1     1797.33     1798.72     25.39 o
  -9   5  -1      288.70      266.12     12.79 o
  -8   5  -1      138.25      125.50      4.50 o
  -7   5  -1     2027.29     1916.50     95.68 o
  -6   5  -1      632.98      656.07     24.74 o
  -5   5  -1      227.61      247.47      5.46 o
  -4   5  -1     1361.58     1341.30     18.74 o
  -3   5  -1        1.32        6.25      1.28 o
  -2   5  -1      265.55      283.30      6.51 o
  -1   5  -1      465.71      472.27     10.63 o
   0   5  -1      920.52      924.79     23.29 o
   1   5  -1     1061.59     1160.05     17.12 o
   2   5  -1      340.18      307.20     11.84 o
   3   5  -1      905.90      892.44     16.72 o
   4   5  -1      345.30      322.19     12.04 o
   5   5  -1       86.82       80.55      5.38 o
 -11   6  -1       50.03       54.75      3.67 o
 -10   6  -1      825.41      792.79     26.66 o
  -9   6  -1      113.82      123.03      5.26 o
  -8   6  -1     1610.50     1607.58     25.73 o
  -7   6  -1     1617.14     1788.23     64.68 o
  -6   6  -1     1081.98     1046.60     30.58 o
  -5   6  -1     1282.16     1226.94     30.09 o
  -4   6  -1       57.75       46.29      2.76 o
  -3   6  -1      759.73      766.64     22.97 o
  -2   6  -1      745.38      686.19     22.29 o
  -1   6  -1       62.96       72.32      3.59 o
   0   6  -1      823.62      815.06     34.17 o
   1   6  -1     1065.60     1075.70     24.48 o
   2   6  -1      513.36      503.69     19.87 o
   3   6  -1      123.29      107.90      4.37 o
   4   6  -1      110.28       91.89      3.29 o
   5   6  -1      263.87      247.93      8.50 o
   6   6  -1       37.46       38.20      4.29 o
 -13   7  -1      390.46      396.09     13.66 o
 -12   7  -1       49.40       51.66      5.07 o
 -11   7  -1      356.96      359.16     27.47 o
 -10   7  -1      675.46      690.48     14.80 o
  -9   7  -1       14.06        6.14      2.46 o
  -8   7  -1      182.37      187.77      7.56 o
  -7   7  -1       48.71       44.98      2.07 o
  -6   7  -1      125.86      119.12      6.48 o
  -5   7  -1      548.48      542.92     23.50 o
  -4   7  -1      367.13      332.27     24.55 o
  -3   7  -1      618.21      658.92     13.09 o
  -2   7  -1      341.70      364.24     15.09 o
  -1   7  -1      622.85      655.97     14.04 o
   0   7  -1      583.19      639.69     11.39 o
   1   7  -1     1171.31     1159.08     31.21 o
   2   7  -1       15.47       12.51      2.94 o
   3   7  -1       22.03       16.17      3.73 o
   4   7  -1      147.41      122.41      8.36 o
   5   7  -1      257.99      248.85     18.28 o
   6   7  -1        5.27       17.87      3.81 o
   7   7  -1        9.53        5.65      5.65 o
 -15   8  -1       90.87       61.16      7.83 o
 -14   8  -1      590.28      583.01     21.30 o
 -13   8  -1       44.81       45.93     14.93 o
 -12   8  -1      316.50      323.72     16.40 o
 -11   8  -1      260.01      225.64     17.11 o
 -10   8  -1       33.50       45.22      6.86 o
  -9   8  -1       58.15       45.75      3.78 o
  -8   8  -1      381.73      360.08      9.76 o
  -7   8  -1       51.98       47.84      3.18 o
  -6   8  -1      659.92      638.68     13.17 o
  -5   8  -1        2.39       11.95      4.49 o
  -4   8  -1      136.33      130.42     10.46 o
  -3   8  -1       55.70       54.06      7.40 o
  -2   8  -1      287.93      287.69      7.54 o
  -1   8  -1      446.42      401.64     16.48 o
   0   8  -1      499.63      481.59     19.06 o
   1   8  -1      699.01      700.47     33.66 o
   2   8  -1      305.38      291.78     20.25 o
   3   8  -1       69.20       60.48      6.10 o
   4   8  -1      289.79      253.38      8.62 o
   5   8  -1       93.88       79.03      3.58 o
   6   8  -1       73.92       57.91      5.18 o
   7   8  -1        8.87       12.42      8.41 o
   8   8  -1      109.88      136.52     10.72 o
 -17   9  -1       48.69       35.72      6.38 o
 -16   9  -1       60.16       64.62      7.93 o
 -15   9  -1       21.63       28.84     12.13 o
 -14   9  -1       95.36      100.61      6.21 o
 -13   9  -1      736.94      742.06     32.74 o
 -12   9  -1       77.00       77.57     16.96 o
 -11   9  -1      105.77       92.71      6.41 o
 -10   9  -1      869.15      860.86     34.30 o
  -9   9  -1     1226.83     1190.03     23.19 o
  -8   9  -1      146.75      135.80      4.95 o
  -7   9  -1      102.70      102.87      6.03 o
  -6   9  -1     1285.26     1324.84     47.23 o
  -5   9  -1      161.58      190.47     12.22 o
  -4   9  -1        5.11        6.73      2.49 o
  -3   9  -1      562.46      551.48     11.71 o
  -2   9  -1      160.33      152.46      4.43 o
  -1   9  -1      190.10      182.95      5.91 o
   0   9  -1      518.59      527.59     12.47 o
   1   9  -1      252.65      262.82      6.91 o
   2   9  -1      379.79      363.13      9.36 o
   3   9  -1      458.26      457.51     34.81 o
   4   9  -1      264.54      264.24     13.50 o
   5   9  -1       28.34       28.37      4.02 o
   6   9  -1       92.68       83.76      5.67 o
   7   9  -1      152.87      140.42      8.46 o
   8   9  -1       60.44       71.75     18.55 o
   9   9  -1       53.33       42.06      7.39 o
 -19  10  -1       43.60       71.28     16.53 o
 -18  10  -1        0.75        7.74      5.35 o
 -17  10  -1       58.54       79.84     10.69 o
 -16  10  -1        2.38        3.07      4.67 o
 -15  10  -1       27.16       32.23      9.17 o
 -14  10  -1      161.40      152.04      9.94 o
 -13  10  -1      327.59      304.10     14.84 o
 -12  10  -1      145.30      153.89      5.65 o
 -11  10  -1      121.38      112.42     10.70 o
 -10  10  -1       78.19       70.30      3.66 o
  -9  10  -1       83.12       86.11      2.89 o
  -8  10  -1      260.94      256.15     11.62 o
  -7  10  -1      784.68      806.23     31.33 o
  -6  10  -1      162.74      157.76      5.44 o
  -5  10  -1     1293.39     1359.18     25.94 o
  -4  10  -1       92.68       83.93      7.34 o
  -3  10  -1       68.11       80.77      3.56 o
  -2  10  -1      232.94      261.50      8.91 o
  -1  10  -1      453.64      446.29     11.59 o
   0  10  -1      476.22      520.83     28.96 o
   1  10  -1      298.18      287.11      7.67 o
   2  10  -1       79.54       67.61      6.17 o
   3  10  -1      220.98      173.02      8.19 o
   4  10  -1       46.81       47.54      3.55 o
   5  10  -1       45.82       48.53      6.04 o
   6  10  -1       77.05       94.24      4.62 o
   7  10  -1       48.78       51.34     13.33 o
   8  10  -1       62.53       68.60      7.97 o
   9  10  -1       80.01      104.63     12.17 o
  10  10  -1       46.97       43.76      7.03 o
 -20  11  -1        7.18        8.62      3.27 o
 -19  11  -1        8.50        3.36      7.96 o
 -18  11  -1      107.92      105.82     12.17 o
 -17  11  -1       10.40       21.30     13.22 o
 -16  11  -1       57.47       63.06      8.77 o
 -15  11  -1       21.72       24.60      5.05 o
 -14  11  -1       14.75       31.04      5.74 o
 -13  11  -1        7.97       11.93      4.84 o
 -12  11  -1       28.37       26.49      7.33 o
 -11  11  -1      236.64      233.40      6.66 o
 -10  11  -1      197.93      224.18     26.23 o
  -9  11  -1      218.21      201.77      8.17 o
  -8  11  -1      189.97      168.91     27.25 o
  -7  11  -1      457.01      517.48     21.30 o
  -6  11  -1       65.60       61.45      7.25 o
  -5  11  -1       24.93       34.18     15.65 o
  -4  11  -1      554.88      553.25     32.17 o
  -3  11  -1      110.72      108.90     17.39 o
  -2  11  -1        2.23        3.30      3.99 o
  -1  11  -1      276.60      254.07      4.70 o
   0  11  -1      191.80      210.79     17.10 o
   1  11  -1       45.88       46.44      4.43 o
   2  11  -1      174.07      179.87     22.90 o
   3  11  -1      437.50      425.66     19.24 o
   4  11  -1      162.50      140.25     16.05 o
   5  11  -1       27.87       24.34      2.43 o
   6  11  -1      133.55      121.09      9.27 o
   7  11  -1       39.16       44.26      5.50 o
   8  11  -1       13.92        8.85     16.67 o
   9  11  -1        4.65        0.24      8.99 o
 -20  12  -1        3.92        8.70      4.93 o
 -19  12  -1       85.09       68.12     12.02 o
 -18  12  -1       42.52       32.86      4.74 o
 -17  12  -1        9.89        2.24      3.10 o
 -16  12  -1       22.09       39.24      8.72 o
 -15  12  -1       41.29       33.93      6.08 o
 -14  12  -1      255.50      284.32     14.48 o
 -13  12  -1       95.93       94.36      3.84 o
 -12  12  -1        9.46        6.44      4.21 o
 -11  12  -1      324.53      317.94     16.17 o
 -10  12  -1       40.78       36.78      6.28 o
  -9  12  -1       19.74       31.35      4.11 o
  -8  12  -1       24.52       25.14      3.67 o
  -7  12  -1      173.88      175.64      7.57 o
  -6  12  -1      186.37      177.14      8.08 o
  -5  12  -1       96.47       98.52      5.43 o
  -4  12  -1      523.42      530.46     66.37 o
  -3  12  -1      117.86      115.76      4.44 o
  -2  12  -1        8.05        8.79      2.41 o
  -1  12  -1       73.28       63.88      3.72 o
   0  12  -1      129.28      117.06      5.63 o
   1  12  -1       31.56       32.57      4.19 o
   2  12  -1       94.00       97.50      4.46 o
   3  12  -1       15.19        4.58      1.97 o
   4  12  -1       25.77       25.04      3.38 o
   5  12  -1       24.37       11.86      8.12 o
   6  12  -1       22.31       25.47      5.11 o
   7  12  -1        9.36        6.68      5.41 o
   8  12  -1       52.14       64.92      9.56 o
 -19  13  -1        2.48       -4.27      2.85 o
 -18  13  -1        4.56        9.50      4.35 o
 -17  13  -1        3.40       -3.63      3.93 o
 -16  13  -1      111.51      121.99     12.37 o
 -15  13  -1       10.35       34.75     14.49 o
 -14  13  -1      318.80      345.11     16.90 o
 -13  13  -1      221.28      233.98      9.65 o
 -12  13  -1       48.39       39.45      1.88 o
 -11  13  -1       14.98       12.85      4.46 o
 -10  13  -1        9.71       18.62     11.88 o
  -9  13  -1       55.50       52.39      9.42 o
  -8  13  -1      104.12      124.92     11.59 o
  -7  13  -1      334.08      328.20     11.84 o
  -6  13  -1       31.50       16.81      5.22 o
  -5  13  -1      101.63       86.34     15.22 o
  -4  13  -1       21.04       19.20      3.47 o
  -3  13  -1       87.37       92.38     11.91 o
  -2  13  -1       60.91       70.21      3.23 o
  -1  13  -1       49.72       50.60      5.92 o
   0  13  -1      314.49      309.15      7.57 o
   1  13  -1      132.52      118.54      7.58 o
   2  13  -1       20.02       13.27      4.43 o
   3  13  -1       90.90      106.63      7.04 o
   4  13  -1        5.90        1.88      7.83 o
   5  13  -1       66.84       94.02     11.16 o
   6  13  -1       17.48       35.76      7.68 o
 -19  14  -1        4.38        3.53      6.98 o
 -18  14  -1       60.45       67.77     16.04 o
 -17  14  -1      102.99      113.51      9.04 o
 -16  14  -1       18.38       16.85      3.83 o
 -15  14  -1       19.31       46.48      5.65 o
 -14  14  -1       62.88       62.83      7.05 o
 -13  14  -1        5.38        8.23      2.83 o
 -12  14  -1       23.65       39.85      4.20 o
 -11  14  -1       39.46       38.03      4.66 o
 -10  14  -1      161.56      196.08     11.88 o
  -9  14  -1      165.80      161.87     10.72 o
  -8  14  -1       31.55       31.97     10.00 o
  -7  14  -1      139.73      172.08     11.30 o
  -6  14  -1       88.77       65.77      5.11 o
  -5  14  -1      145.05      133.16      7.07 o
  -4  14  -1      126.45      160.14      6.73 o
  -3  14  -1      371.33      345.38     10.03 o
  -2  14  -1      178.49      166.44      5.78 o
  -1  14  -1      131.86       88.23      5.93 o
   0  14  -1       85.31       87.67     12.81 o
   1  14  -1      109.71      100.07      8.83 o
   2  14  -1       59.42       62.52      5.72 o
   3  14  -1       10.64        3.72      6.38 o
   4  14  -1      121.02      136.56      8.99 o
   5  14  -1       11.91       24.86      6.14 o
 -19  15  -1       32.08       35.58     11.94 o
 -18  15  -1        9.24        4.05      4.78 o
 -17  15  -1        5.10        8.83      4.45 o
 -16  15  -1       65.15       80.18      7.88 o
 -15  15  -1       62.33       62.74     10.82 o
 -14  15  -1      137.90      153.94      9.16 o
 -13  15  -1      145.03      153.79     13.48 o
 -12  15  -1       49.38       73.22     14.64 o
 -11  15  -1       58.25       62.54      5.02 o
 -10  15  -1      140.65      152.80      8.40 o
  -9  15  -1       57.58       74.49      5.93 o
  -8  15  -1       64.33       83.48     19.56 o
  -7  15  -1       18.93       18.62      8.41 o
  -6  15  -1      137.93      117.34     14.06 o
  -5  15  -1       69.90       66.48     15.65 o
  -4  15  -1       72.78       73.08      6.09 o
  -3  15  -1       10.74       14.70      2.42 o
  -2  15  -1       57.05       58.09      3.80 o
  -1  15  -1        5.32        9.07      9.45 o
   0  15  -1       73.59       60.85     11.88 o
   1  15  -1       71.30       93.42     10.13 o
   2  15  -1       95.50      110.32     24.93 o
   3  15  -1        4.28       -6.09      5.22 o
   4  15  -1        3.56       13.02      4.20 o
 -18  16  -1        1.33        1.04      3.73 o
 -17  16  -1        4.99       -3.39      4.12 o
 -16  16  -1      106.74      120.28     13.46 o
 -15  16  -1       19.53       28.98      3.90 o
 -14  16  -1        0.75       -0.07      2.97 o
 -13  16  -1       80.76       84.97     16.23 o
 -12  16  -1       84.03       90.99      6.38 o
 -11  16  -1       39.05       44.26      6.67 o
 -10  16  -1      220.66      239.82     36.38 o
  -9  16  -1       85.18       74.80      9.56 o
  -8  16  -1       17.12       11.49      5.36 o
  -7  16  -1       67.34       67.24      8.12 o
  -6  16  -1      124.06      107.97      7.25 o
  -5  16  -1       19.41       25.70      4.74 o
  -4  16  -1      129.98      134.26      9.48 o
  -3  16  -1        9.78        9.37      5.37 o
  -2  16  -1      149.19      136.01      5.79 o
  -1  16  -1      119.57      127.60      7.57 o
   0  16  -1       16.33       18.08     10.41 o
   1  16  -1       22.76       29.41      6.67 o
   2  16  -1       11.99       47.60     15.80 o
 -17  17  -1        1.16       -1.15      3.62 o
 -16  17  -1       39.78       51.62      6.68 o
 -15  17  -1       38.94       79.71      9.56 o
 -14  17  -1        1.91        3.91      4.49 o
 -13  17  -1       50.57       52.28     19.13 o
 -12  17  -1      176.75      198.89     13.62 o
 -11  17  -1        5.28       -0.01     15.22 o
 -10  17  -1       12.19       16.04      9.27 o
  -9  17  -1       25.73       22.63      7.39 o
  -8  17  -1       51.76       72.15      6.45 o
  -7  17  -1       83.55       75.99     11.59 o
  -6  17  -1       17.38       14.28      4.73 o
  -5  17  -1      133.42      122.78     12.95 o
  -4  17  -1      105.77      137.67      7.31 o
  -3  17  -1       77.29       68.41      7.58 o
  -2  17  -1       37.90       24.28      2.95 o
  -1  17  -1       19.05       14.93      4.88 o
   0  17  -1        6.05       -0.75      9.13 o
 -16  18  -1       63.51       72.17      7.03 o
 -15  18  -1       74.09       61.99     12.46 o
 -14  18  -1        5.63       10.74      5.07 o
 -13  18  -1       72.61       81.61     16.81 o
 -12  18  -1       24.93       38.19     11.45 o
 -11  18  -1       38.47       44.88      5.36 o
 -10  18  -1       59.73       47.16     16.23 o
  -9  18  -1       10.05        1.12      3.60 o
  -8  18  -1       21.12       12.31     13.48 o
  -7  18  -1       28.28       20.22      5.29 o
  -6  18  -1        9.16        9.65      5.36 o
  -5  18  -1        8.87        5.10      3.72 o
  -4  18  -1       16.84       19.12     12.61 o
  -3  18  -1       19.20       11.93      3.13 o
  -2  18  -1       12.84       27.39      3.93 o
 -15  19  -1       80.07       72.50      7.66 o
 -14  19  -1       48.86       88.88      7.14 o
 -13  19  -1        4.49        8.40     10.43 o
 -12  19  -1        2.62       -1.31      6.52 o
 -11  19  -1      122.27      129.20     12.17 o
 -10  19  -1        9.96       33.34     27.10 o
  -9  19  -1       25.85       22.43      5.22 o
  -8  19  -1        6.47       21.62     20.00 o
  -7  19  -1       79.26       95.63      7.52 o
  -6  19  -1       17.24       14.06      7.41 o
  -5  19  -1        5.05        4.18      3.66 o
  -4  19  -1       47.02       51.41      7.01 o
 -12  20  -1        9.23       12.46      5.80 o
 -11  20  -1        2.86       -0.86      5.36 o
 -10  20  -1       26.43       36.23      6.38 o
  -9  20  -1       14.67       -1.91      5.94 o
  -8  20  -1       18.12       27.82      5.80 o
  -3   2   0     2648.48     2444.84     41.00 o
  -2   2   0       24.84       33.94      3.08 o
   0   2   0       25.75       33.48      1.88 o
   1   2   0     2771.70     2510.63     50.74 o
   2   2   0     1522.28     1476.95     50.73 o
  -5   3   0      982.90     1004.03     37.53 o
  -4   3   0     4316.86     4424.88    105.13 o
  -3   3   0     8208.40     8623.43    136.60 o
  -2   3   0     2741.79     2454.38     63.92 o
  -1   3   0     2672.46     2479.28     40.50 o
   0   3   0     8239.90     8666.21    121.42 o
   1   3   0     2871.63     3009.60     81.78 o
   2   3   0      190.93      179.46      7.55 o
   3   3   0     1164.00     1228.23     21.88 o
  -7   4   0      351.69      366.98     15.92 o
  -6   4   0     1333.10     1294.27     29.92 o
  -5   4   0     1534.70     1591.26     30.03 o
  -4   4   0     3507.12     3520.67     52.05 o
  -3   4   0     2908.51     2901.60     51.83 o
  -2   4   0     1504.57     1501.34     38.84 o
  -1   4   0     4290.61     4312.36     60.83 o
   0   4   0     3537.72     3433.64     55.67 o
   1   4   0      145.52      148.63      8.64 o
   2   4   0      294.27      294.96      6.70 o
   3   4   0      849.81      844.16     19.18 o
   4   4   0       29.20       34.25      2.70 o
  -9   5   0      121.24      123.74      7.45 o
  -8   5   0     1109.09     1126.19     22.67 o
  -7   5   0      473.61      488.79     17.37 o
  -6   5   0      200.25      203.59      4.36 o
  -5   5   0       48.32       48.28      4.42 o
  -4   5   0      140.73      153.73      7.70 o
  -3   5   0      187.11      173.29      7.67 o
  -2   5   0      974.13     1020.11     38.71 o
  -1   5   0     1498.07     1472.43     44.41 o
   0   5   0       43.49       45.92      3.17 o
   1   5   0       36.59       35.81      2.82 o
   2   5   0     1327.85     1420.81     23.83 o
   3   5   0       18.72       21.03      3.39 o
   4   5   0       87.90       89.16      2.25 o
   5   5   0       76.93       58.48      3.03 o
 -11   6   0      486.37      461.77     15.13 o
 -10   6   0       25.34       22.34      2.04 o
  -9   6   0       42.48       48.90      3.73 o
  -8   6   0      604.15      615.03     15.31 o
  -7   6   0       90.19       99.59      6.82 o
  -6   6   0      558.59      524.89     23.04 o
  -5   6   0       35.86       31.76      2.21 o
  -4   6   0      302.84      284.02     11.02 o
  -3   6   0     1153.13     1250.19     31.25 o
  -2   6   0     1335.64     1282.41     23.99 o
  -1   6   0      193.64      168.07      4.03 o
   0   6   0      562.95      497.55     15.06 o
   1   6   0      301.78      333.23      6.45 o
   2   6   0      280.32      305.35      9.61 o
   3   6   0      145.54      134.61      5.17 o
   4   6   0        6.29        2.30      1.88 o
   5   6   0       97.36       83.07      3.31 o
   6   6   0      143.57      143.24      6.96 o
 -13   7   0      546.68      517.98     24.93 o
 -12   7   0      387.13      414.32     21.01 o
 -11   7   0      116.78       92.12     10.14 o
 -10   7   0       25.97       28.33      5.79 o
  -9   7   0      381.65      387.37      7.84 o
  -8   7   0      332.98      359.50     16.06 o
  -7   7   0       93.43       78.51      2.72 o
  -6   7   0      298.48      331.59      7.94 o
  -5   7   0     1303.82     1428.27     34.34 o
  -4   7   0      843.82      898.53     23.80 o
  -3   7   0      354.70      385.49      7.39 o
  -2   7   0      475.56      469.47     13.92 o
  -1   7   0       91.58       86.33      2.47 o
   0   7   0       99.06       94.23      8.41 o
   1   7   0      899.19      987.92     34.56 o
   2   7   0       42.88       45.25      1.73 o
   3   7   0      551.95      551.59     19.07 o
   4   7   0      160.00      162.52      6.24 o
   5   7   0      222.17      202.07      9.14 o
   6   7   0       13.60       20.58      5.22 o
   7   7   0      597.56      611.34     20.28 o
 -15   8   0      153.05      152.93     23.91 o
 -14   8   0       78.15      100.29      9.56 o
 -13   8   0       48.48       42.36      4.06 o
 -12   8   0       47.06       40.90      3.59 o
 -11   8   0      171.65      157.41     20.22 o
 -10   8   0      675.54      609.27     19.26 o
  -9   8   0      428.00      445.65     13.68 o
  -8   8   0       20.54       34.70      1.92 o
  -7   8   0      915.78      971.47     38.78 o
  -6   8   0      277.01      307.13     18.24 o
  -5   8   0       17.30       25.74      4.70 o
  -4   8   0       27.38       32.69      4.31 o
  -3   8   0     1074.79     1109.74     17.86 o
  -2   8   0      589.03      575.00     23.28 o
  -1   8   0      344.10      348.33     13.17 o
   0   8   0       17.53       29.28      3.26 o
   1   8   0      322.40      341.34      7.43 o
   2   8   0      184.01      177.50      5.23 o
   3   8   0       64.25       80.91      5.20 o
   4   8   0      539.67      527.65     41.77 o
   5   8   0      587.29      542.80     13.65 o
   6   8   0      312.85      364.42     21.16 o
   7   8   0      357.34      329.12     12.71 o
   8   8   0       23.35       12.13      3.64 o
 -17   9   0        8.46        1.45      3.91 o
 -16   9   0      104.34       93.25      8.25 o
 -15   9   0       45.79       46.68      4.48 o
 -14   9   0      299.54      283.47     22.48 o
 -13   9   0      150.94      161.66     11.84 o
 -12   9   0       74.18       73.48      4.18 o
 -11   9   0      121.34      107.52      3.02 o
 -10   9   0      360.42      349.56     25.83 o
  -9   9   0      121.07      175.59     13.51 o
  -8   9   0      317.97      327.01      7.57 o
  -7   9   0       39.43       29.97      1.90 o
  -6   9   0      141.46      131.85      7.11 o
  -5   9   0       85.24       81.24      3.81 o
  -4   9   0      127.71      123.10      4.18 o
  -3   9   0       38.50       40.82      2.68 o
  -2   9   0      385.04      400.37     10.12 o
  -1   9   0      426.74      438.62      9.87 o
   0   9   0      120.70      169.92      8.55 o
   1   9   0      892.38      955.14     20.55 o
   2   9   0      166.37      151.67     10.77 o
   3   9   0      107.67      116.75      4.61 o
   4   9   0       19.48       14.36      1.40 o
   5   9   0      116.39      108.49      8.15 o
   6   9   0       74.37       70.51      9.27 o
   7   9   0       89.95       81.20     29.71 o
   8   9   0      146.14      166.61     35.51 o
   9   9   0      114.09      102.03      7.05 o
 -19  10   0        9.51       18.91      4.97 o
 -18  10   0       59.21       61.70      6.02 o
 -17  10   0       13.65       21.87      5.23 o
 -16  10   0       89.89       72.32      9.74 o
 -15  10   0       75.26       76.83      6.56 o
 -14  10   0       73.48       74.00      5.23 o
 -13  10   0      169.13      164.21     17.93 o
 -12  10   0      121.47      129.03      8.35 o
 -11  10   0      123.33      112.58     14.51 o
 -10  10   0      311.18      354.33     10.91 o
  -9  10   0      894.38      890.64     20.97 o
  -8  10   0      186.48      197.79      8.36 o
  -7  10   0      540.20      559.69     26.09 o
  -6  10   0        4.55        2.76      5.51 o
  -5  10   0       75.40       74.09      4.38 o
  -4  10   0       23.62       30.39      8.26 o
  -3  10   0       24.73       24.40      3.09 o
  -2  10   0      665.31      601.31     27.56 o
  -1  10   0      369.72      386.64      9.28 o
   0  10   0      314.97      421.72     20.58 o
   1  10   0      203.32      184.22      5.71 o
   2  10   0       30.18       41.60      2.41 o
   3  10   0       42.12       45.25      4.04 o
   4  10   0        9.58       15.06      8.20 o
   5  10   0      214.03      202.15     14.79 o
   6  10   0      257.60      273.90     17.39 o
   7  10   0       51.24       81.41     23.62 o
   8  10   0        8.61       -8.70      5.80 o
   9  10   0       42.27       49.05      5.57 o
  10  10   0        4.61       12.69     12.46 o
 -20  11   0       23.62       25.30      3.89 o
 -19  11   0       82.34       82.73      7.28 o
 -18  11   0        2.24       10.75      8.75 o
 -17  11   0      168.74      178.81      8.00 o
 -16  11   0      218.34      207.18      8.07 o
 -15  11   0       11.33       14.44      4.52 o
 -14  11   0       13.46       16.78      5.54 o
 -13  11   0       37.05       30.84      8.58 o
 -12  11   0      317.63      318.74     16.03 o
 -11  11   0       36.93       59.29      4.38 o
 -10  11   0      209.03      205.12     12.80 o
  -9  11   0      163.55      145.55     22.01 o
  -8  11   0       65.29       52.54      4.20 o
  -7  11   0      158.57      151.85      7.07 o
  -6  11   0      101.32       86.70     10.72 o
  -5  11   0      479.92      465.33     14.86 o
  -4  11   0      120.22       88.40      7.25 o
  -3  11   0      169.62      144.99      5.55 o
  -2  11   0      118.78       92.55      5.35 o
  -1  11   0      123.67      128.88     11.02 o
   0  11   0       38.76       47.50      2.88 o
   1  11   0       28.34       30.02      3.25 o
   2  11   0      164.08      148.68      4.92 o
   3  11   0      134.57      119.38     10.26 o
   4  11   0      101.19       86.77      9.61 o
   5  11   0       73.63       78.26      8.12 o
   6  11   0       91.01      116.21     10.87 o
   7  11   0       99.47       89.36      8.26 o
   8  11   0       18.88       15.20      4.70 o
   9  11   0       45.85       41.07      5.85 o
 -20  12   0       84.41      107.49     10.92 o
 -19  12   0        0.26        3.70      3.06 o
 -18  12   0        1.02        3.80      3.40 o
 -17  12   0        2.43        3.89      4.62 o
 -16  12   0       24.76        8.50      7.40 o
 -15  12   0       98.96       76.45     11.42 o
 -14  12   0      141.27      155.02     15.02 o
 -13  12   0      142.01      141.81      9.61 o
 -12  12   0      166.58      157.07     12.77 o
 -11  12   0       27.46       25.38      4.67 o
 -10  12   0       29.63       30.60      3.47 o
  -9  12   0      109.48      111.76      6.23 o
  -8  12   0      543.79      549.17     20.00 o
  -7  12   0      217.90      235.07     22.32 o
  -6  12   0      140.47      129.68      6.47 o
  -5  12   0      382.26      369.08     48.84 o
  -4  12   0       47.38       29.17      5.51 o
  -3  12   0       74.55       82.64      8.21 o
  -2  12   0      123.70      111.36      7.77 o
  -1  12   0      316.79      324.18     15.68 o
   0  12   0      161.80      170.53     14.56 o
   1  12   0      111.09      120.01      4.88 o
   2  12   0      312.88      304.58     12.17 o
   3  12   0        7.87       11.53      4.73 o
   4  12   0       55.09       59.59      5.49 o
   5  12   0       31.58       33.04      5.08 o
   6  12   0       41.58       37.51      9.27 o
   7  12   0       56.39       46.36     22.03 o
   8  12   0       23.67       33.33      7.54 o
 -20  13   0        7.11       17.20     25.22 o
 -19  13   0       66.11       91.22      5.78 o
 -18  13   0       51.14       61.98     13.86 o
 -17  13   0       44.35       48.59      8.45 o
 -16  13   0      229.69      254.13     13.72 o
 -15  13   0      140.62      127.30      7.71 o
 -14  13   0       32.50       32.72      7.92 o
 -13  13   0      175.00      177.51      9.60 o
 -12  13   0      110.42      153.62     10.43 o
 -11  13   0      163.88      141.97      5.44 o
 -10  13   0       43.11       38.54      8.55 o
  -9  13   0       22.15       20.59      6.52 o
  -8  13   0      586.70      554.52     16.77 o
  -7  13   0       13.31       14.77      3.58 o
  -6  13   0      544.01      549.62     20.43 o
  -5  13   0       47.40       51.17     17.39 o
  -4  13   0      153.06      148.93     13.33 o
  -3  13   0      172.06      162.28      6.14 o
  -2  13   0       40.26       32.37      4.08 o
  -1  13   0      146.50      140.39      6.36 o
   0  13   0      174.95      192.65      6.29 o
   1  13   0       32.78       33.67      5.75 o
   2  13   0       82.82       79.29      7.25 o
   3  13   0       75.06       79.02      7.10 o
   4  13   0       44.43       54.55      6.13 o
   5  13   0       77.20       62.17     14.06 o
   6  13   0       64.28       55.48      6.55 o
   7  13   0        0.56       -2.90      6.38 o
 -19  14   0       34.69       38.81      8.67 o
 -18  14   0       62.66       44.23      5.77 o
 -17  14   0        5.61       16.96      7.34 o
 -16  14   0       57.35       57.46      6.27 o
 -15  14   0      111.71      102.51      8.31 o
 -14  14   0       46.78       46.52      4.45 o
 -13  14   0       32.11       29.42      3.65 o
 -12  14   0      314.02      328.24     10.04 o
 -11  14   0      133.34      150.76      7.37 o
 -10  14   0        9.62        4.64      4.06 o
  -9  14   0      114.80      115.70      6.73 o
  -8  14   0      307.48      331.00     17.10 o
  -7  14   0      614.25      615.79     19.44 o
  -6  14   0       76.75       82.34      4.59 o
  -5  14   0      300.08      288.19     18.98 o
  -4  14   0       73.64       59.57     11.45 o
  -3  14   0       13.90        7.50     12.03 o
  -2  14   0      142.79      156.72      8.84 o
  -1  14   0       33.13       29.80      4.98 o
   0  14   0       50.75       73.38     11.94 o
   1  14   0       97.33      113.54      9.20 o
   2  14   0       10.02        0.99      3.75 o
   3  14   0       85.70       86.75     20.58 o
   4  14   0       31.39       27.93      4.91 o
   5  14   0       11.69       21.44      8.70 o
 -19  15   0        4.46       11.40      3.40 o
 -18  15   0        7.71       10.78      6.07 o
 -17  15   0        3.67       14.08      5.64 o
 -16  15   0       23.94        9.58      3.65 o
 -15  15   0      159.55      168.91     17.92 o
 -14  15   0       96.32      117.57     14.93 o
 -13  15   0       82.18       97.87     16.08 o
 -12  15   0        7.86        7.44      6.67 o
 -11  15   0      101.41       95.28      6.04 o
 -10  15   0      214.69      227.86      9.26 o
  -9  15   0       71.76       60.04      6.09 o
  -8  15   0      361.26      352.95     24.49 o
  -7  15   0      156.51      161.55     19.56 o
  -6  15   0       45.28       47.88     15.65 o
  -5  15   0       77.17       75.80     12.32 o
  -4  15   0       11.28        7.11      5.65 o
  -3  15   0       93.62       70.43      7.83 o
  -2  15   0      138.35      149.53     20.50 o
  -1  15   0      109.07      102.55      6.91 o
   0  15   0      154.59      194.84      7.10 o
   1  15   0        1.02        8.53     10.29 o
   2  15   0       77.33       67.58     10.29 o
   3  15   0       29.40       40.07     11.59 o
   4  15   0        1.03        4.06      6.09 o
 -18  16   0       83.28      100.97      8.10 o
 -17  16   0       40.17       54.63     11.17 o
 -16  16   0       65.20       61.89      5.27 o
 -15  16   0        0.86        7.44      4.78 o
 -14  16   0        9.14       13.24      3.88 o
 -13  16   0       76.24       66.37      8.41 o
 -12  16   0       53.82       72.43     11.59 o
 -11  16   0       73.55       94.29      9.56 o
 -10  16   0      262.30      265.95     11.77 o
  -9  16   0       90.06       84.77     20.29 o
  -8  16   0       22.91       27.63      4.64 o
  -7  16   0      102.27      106.74      6.47 o
  -6  16   0       89.83       67.53      8.12 o
  -5  16   0      220.45      209.82     45.36 o
  -4  16   0       27.12       22.20      6.67 o
  -3  16   0      234.71      252.39     18.12 o
  -2  16   0       57.87       77.74      7.74 o
  -1  16   0       24.73       28.74      4.66 o
   0  16   0       65.66       45.23      5.94 o
   1  16   0       27.19       42.59      9.27 o
   2  16   0        5.00        4.48      6.96 o
 -18  17   0       15.95       30.07     11.90 o
 -17  17   0        0.02       15.03      3.96 o
 -16  17   0       27.41       41.24      9.14 o
 -15  17   0       77.42       60.54      7.27 o
 -14  17   0       84.73       55.35      5.61 o
 -13  17   0       46.05       48.69      8.41 o
 -12  17   0       31.62       42.23      5.07 o
 -11  17   0       92.68      129.71     11.59 o
 -10  17   0       52.45       59.71      8.26 o
  -9  17   0      145.36      176.32     40.29 o
  -8  17   0        7.67       -0.19      4.99 o
  -7  17   0       15.09       16.31      5.56 o
  -6  17   0      171.13      192.39     14.49 o
  -5  17   0        2.32        7.13      8.26 o
  -4  17   0       46.08       33.78     17.10 o
  -3  17   0        5.75        5.53      3.82 o
  -2  17   0        2.83        7.90     10.29 o
  -1  17   0       39.10       43.71     21.45 o
   0  17   0        0.00       20.00      6.38 o
   1  17   0        2.77        0.00      3.69 o
 -17  18   0        2.29       -0.82      9.13 o
 -16  18   0        5.75        9.56      5.36 o
 -15  18   0       29.78       41.01      6.06 o
 -14  18   0       32.31       56.01     27.82 o
 -13  18   0       78.07       62.57      6.85 o
 -12  18   0       43.98       41.45      5.94 o
 -11  18   0       97.36      106.06     24.35 o
 -10  18   0        8.82       16.22      3.88 o
  -9  18   0      111.43      115.21     14.35 o
  -8  18   0       59.33       53.48     20.58 o
  -7  18   0        2.14        5.41      3.54 o
  -6  18   0        0.87       10.29      3.89 o
  -5  18   0       49.93       33.11      7.68 o
  -4  18   0       63.45       73.17      5.98 o
  -3  18   0        7.22        4.49      5.50 o
  -2  18   0       84.79      108.33     11.45 o
  -1  18   0       16.25       26.01      4.51 o
 -15  19   0        0.65        1.60      4.45 o
 -14  19   0       11.21       21.90     21.88 o
 -13  19   0       64.97       67.23      6.11 o
 -12  19   0       54.69       44.06      7.25 o
 -11  19   0       18.94       30.26     20.29 o
 -10  19   0       42.83       63.06      6.00 o
  -9  19   0        9.41       12.21      4.11 o
  -8  19   0       81.15       65.84     17.83 o
  -7  19   0        0.15        1.16      4.64 o
  -6  19   0       64.15       80.92      6.93 o
  -5  19   0       36.32       44.81      4.60 o
  -4  19   0        4.38        3.60      1.77 o
 -13  20   0        0.72       -6.09      4.06 o
 -12  20   0       23.46       19.42     10.87 o
 -11  20   0       45.40       55.64     16.96 o
 -10  20   0        5.08       -0.29      8.70 o
  -9  20   0       23.74        4.38      3.75 o
  -8  20   0       83.44       77.90     16.67 o
  -7  20   0        6.97        4.64      5.22 o
  -1   1   1      519.00      521.38      6.16 o
   0   1   1     2522.94     2464.82     26.28 o
   1   1   1     1811.62     1728.06     32.30 o
  -3   2   1      537.81      509.71      9.17 o
  -2   2   1     2787.89     2929.80     42.20 o
  -1   2   1     9104.55     9594.27    166.72 o
   0   2   1      465.92      509.89      9.69 o
   1   2   1      218.56      246.76      6.97 o
   2   2   1      567.11      574.75     18.36 o
  -5   3   1      262.67      273.24      5.28 o
  -4   3   1     2053.51     2030.53     36.14 o
  -3   3   1     1503.31     1553.23     35.11 o
  -2   3   1     1351.51     1392.71     36.99 o
  -1   3   1     9359.69     9313.20    176.79 o
   0   3   1      487.57      486.22     11.12 o
   1   3   1      807.52      832.83     13.39 o
   2   3   1        1.54        7.82      1.81 o
   3   3   1      770.73      742.97     10.25 o
  -7   4   1      602.87      610.97     12.44 o
  -6   4   1      753.79      683.37     43.89 o
  -5   4   1      468.67      469.85     11.10 o
  -4   4   1      837.42      859.76     13.53 o
  -3   4   1     1536.92     1506.18     31.93 o
  -2   4   1    16256.30    16605.30    337.28 o
  -1   4   1      881.21      880.40     13.68 o
   0   4   1      522.02      525.98     16.59 o
   1   4   1     1366.54     1356.77     24.99 o
   2   4   1       56.41       42.16      2.94 o
   3   4   1      360.20      334.82     18.51 o
   4   4   1      140.52      133.05      8.87 o
  -9   5   1        3.48        0.38      1.79 o
  -8   5   1       55.82       59.41      3.89 o
  -7   5   1      332.65      330.94     10.00 o
  -6   5   1       66.14       70.12      4.87 o
  -5   5   1      926.12      938.40     22.89 o
  -4   5   1      123.26      105.42      3.39 o
  -3   5   1     2720.75     2811.02     67.52 o
  -2   5   1     4901.25     4898.56     63.92 o
  -1   5   1      417.58      393.08      6.77 o
   0   5   1      222.50      232.74      6.29 o
   1   5   1     1281.14     1279.97     25.76 o
   2   5   1      540.90      546.10     18.06 o
   3   5   1        1.79        2.98      2.91 o
   4   5   1      171.44      191.26     10.96 o
   5   5   1     1257.16     1364.28     59.56 o
 -11   6   1       26.20       44.33      4.45 o
 -10   6   1       97.82      107.55      5.29 o
  -9   6   1      569.34      547.07     15.69 o
  -8   6   1      279.41      288.06     11.56 o
  -7   6   1      614.68      686.42     12.00 o
  -6   6   1      834.96      831.42     18.01 o
  -5   6   1     1033.10     1110.48     29.41 o
  -4   6   1      754.49      739.97     23.03 o
  -3   6   1      105.02      111.23      5.95 o
  -2   6   1     1594.37     1660.06     27.41 o
  -1   6   1      625.05      663.44     23.48 o
   0   6   1     1082.63     1065.83     38.51 o
   1   6   1      133.98      128.53      3.38 o
   2   6   1      640.71      606.76     21.73 o
   3   6   1     1283.93     1384.42     32.34 o
   4   6   1      163.50      142.27     11.74 o
   5   6   1       64.57       37.66      4.11 o
   6   6   1      184.38      209.85     11.88 o
 -13   7   1       34.04       33.27     12.46 o
 -12   7   1      100.23      106.22      6.25 o
 -11   7   1      564.47      588.70     78.26 o
 -10   7   1       66.45       97.97      6.42 o
  -9   7   1      157.93      155.01      8.18 o
  -8   7   1      445.26      421.33     30.21 o
  -7   7   1      586.94      620.29     10.84 o
  -6   7   1     1046.29     1027.04     16.87 o
  -5   7   1      334.25      313.80     10.83 o
  -4   7   1     1574.88     1646.51     28.80 o
  -3   7   1      294.83      316.24     10.06 o
  -2   7   1     2033.42     1916.77     36.28 o
  -1   7   1     1574.43     1655.40     28.83 o
   0   7   1       49.66       54.43      4.72 o
   1   7   1       50.54       32.29      2.28 o
   2   7   1      106.28      116.23      5.98 o
   3   7   1      797.43      826.17     20.74 o
   4   7   1      465.49      480.93     55.50 o
   5   7   1      171.58      151.78     11.59 o
   6   7   1      339.80      328.66     12.30 o
   7   7   1      140.94      144.68     20.00 o
 -15   8   1       17.73       10.84      5.07 o
 -14   8   1       86.32       91.87      6.34 o
 -13   8   1      101.97       96.88      4.48 o
 -12   8   1      524.22      549.94     20.45 o
 -11   8   1      108.09       90.30     15.94 o
 -10   8   1      229.28      244.85     15.29 o
  -9   8   1      182.00      181.48      7.30 o
  -8   8   1      496.66      488.09     38.87 o
  -7   8   1     1180.77     1178.93     25.75 o
  -6   8   1      509.34      513.25     13.48 o
  -5   8   1      906.23      961.77     18.57 o
  -4   8   1     1785.14     1856.85     48.56 o
  -3   8   1      140.69      130.75      2.96 o
  -2   8   1     1620.64     1536.12     24.88 o
  -1   8   1      180.35      162.96      9.89 o
   0   8   1      378.56      374.48     14.89 o
   1   8   1      147.01      139.10     15.65 o
   2   8   1      253.14      248.15      9.63 o
   3   8   1      186.17      180.83      5.10 o
   4   8   1       24.95       32.70      4.49 o
   5   8   1      101.81      101.97     16.96 o
   6   8   1       33.35       37.71     10.87 o
   7   8   1       61.49       58.16     13.48 o
   8   8   1       18.46       27.50      7.10 o
 -17   9   1       50.27       49.80      5.80 o
 -16   9   1       68.77       79.87      8.50 o
 -15   9   1      133.62      157.24     13.49 o
 -14   9   1      147.63      139.41     11.68 o
 -13   9   1       22.12       15.73      5.01 o
 -12   9   1      114.51      112.90     14.49 o
 -11   9   1        2.04       10.95      5.28 o
 -10   9   1      458.61      461.22     11.84 o
  -9   9   1      521.51      530.90     23.48 o
  -8   9   1      694.94      705.77     27.87 o
  -7   9   1       14.08       16.94      2.16 o
  -6   9   1      125.05      123.01     19.13 o
  -5   9   1      349.20      332.78     10.61 o
  -4   9   1      288.15      291.08     14.98 o
  -3   9   1      107.41      133.21      7.88 o
  -2   9   1       14.09        7.11      7.39 o
  -1   9   1       53.70       33.04      2.61 o
   0   9   1     1223.68     1259.78     29.34 o
   1   9   1       85.17       87.88     10.87 o
   2   9   1      215.79      200.57     26.81 o
   3   9   1       18.21       17.34      2.54 o
   4   9   1       59.19       44.62      9.56 o
   5   9   1      164.90      160.13     26.23 o
   6   9   1       58.82       75.38     21.59 o
   7   9   1       85.98       70.94      8.41 o
   8   9   1       25.53       42.09     11.88 o
   9   9   1        9.48        5.14      4.70 o
 -19  10   1       27.13       14.53      9.03 o
 -18  10   1       19.85       12.23      7.02 o
 -17  10   1       85.40       78.79     11.67 o
 -16  10   1      123.50      135.58     15.45 o
 -15  10   1       70.58       75.27      5.13 o
 -14  10   1      126.49      146.02      7.67 o
 -13  10   1       86.29       95.94      8.99 o
 -12  10   1        8.70        9.20      5.21 o
 -11  10   1      282.28      282.30     12.50 o
 -10  10   1      479.76      474.61     15.95 o
  -9  10   1      252.32      250.29     13.33 o
  -8  10   1      299.76      320.00     27.82 o
  -7  10   1       21.47       16.84     10.00 o
  -6  10   1      115.40       99.65      6.34 o
  -5  10   1       85.13       68.17      4.93 o
  -4  10   1      824.69      792.38     24.72 o
  -3  10   1      664.79      640.90     24.68 o
  -2  10   1       33.77       32.77      7.66 o
  -1  10   1      868.32      822.10     19.04 o
   0  10   1       79.88       64.69      5.79 o
   1  10   1      202.01      221.77     24.49 o
   2  10   1       41.14       43.75      3.41 o
   3  10   1       10.01       10.55      6.46 o
   4  10   1      162.73      191.82      9.45 o
   5  10   1      142.01      134.62     10.58 o
   6  10   1      221.75      218.77     41.74 o
   7  10   1       11.92        4.76     10.87 o
   8  10   1       60.79       64.08     20.43 o
   9  10   1       10.16       11.37     14.78 o
  10  10   1       25.44       37.86      4.67 o
 -20  11   1       14.32       18.42     10.35 o
 -19  11   1        7.02       21.34      3.62 o
 -18  11   1       28.41       25.43      6.19 o
 -17  11   1       18.13       11.91      3.06 o
 -16  11   1       18.38       27.45      3.50 o
 -15  11   1       72.39       80.54      6.23 o
 -14  11   1      376.71      361.84     11.13 o
 -13  11   1       64.83       59.44      4.17 o
 -12  11   1       71.73       60.47      3.90 o
 -11  11   1      192.37      208.87     25.36 o
 -10  11   1      297.34      299.70     18.98 o
  -9  11   1      385.30      373.40     19.01 o
  -8  11   1       70.53       76.82      4.80 o
  -7  11   1      141.41      142.36      5.61 o
  -6  11   1      263.08      297.53      9.68 o
  -5  11   1       51.42       52.54      5.31 o
  -4  11   1      354.60      345.72     27.04 o
  -3  11   1      262.38      224.08     17.91 o
  -2  11   1      107.81       91.24      9.55 o
  -1  11   1      120.27      118.08      4.69 o
   0  11   1      238.41      215.24      6.48 o
   1  11   1      325.76      349.63     19.27 o
   2  11   1       14.39       16.73      2.24 o
   3  11   1       38.46       58.65      9.71 o
   4  11   1       60.28       67.34      5.36 o
   5  11   1       38.95       65.85     24.64 o
   6  11   1        4.64       -1.77      8.84 o
   7  11   1       39.30       54.90      6.09 o
   8  11   1      121.02      117.78      8.71 o
   9  11   1        2.44       -3.77      5.22 o
 -20  12   1       17.38       23.77      5.80 o
 -19  12   1       78.75       83.16      7.18 o
 -18  12   1        8.93        6.87      6.92 o
 -17  12   1      131.10      134.01     12.73 o
 -16  12   1      128.76      135.79      6.28 o
 -15  12   1       10.61       19.67      3.82 o
 -14  12   1      175.10      185.45     12.83 o
 -13  12   1       48.33       50.00      3.97 o
 -12  12   1      129.58      148.46     11.77 o
 -11  12   1       46.59       39.75      3.41 o
 -10  12   1       86.99       58.99      8.85 o
  -9  12   1      464.97      447.64     14.10 o
  -8  12   1      288.60      269.36     18.95 o
  -7  12   1      258.38      287.92     13.48 o
  -6  12   1       35.97       36.69      3.32 o
  -5  12   1       47.93       39.09      5.27 o
  -4  12   1      319.50      307.90      7.83 o
  -3  12   1       79.31       78.46      3.32 o
  -2  12   1      154.74      151.95     10.50 o
  -1  12   1       29.40       28.73      2.79 o
   0  12   1       10.79       11.94      2.24 o
   1  12   1       49.76       42.34      5.40 o
   2  12   1       23.47       50.35     17.39 o
   3  12   1       49.66       61.22      5.63 o
   4  12   1       86.88       70.49     14.78 o
   5  12   1      173.30      163.65      9.93 o
   6  12   1       25.53       36.27     19.13 o
   7  12   1        2.82       14.91     13.77 o
   8  12   1        8.88       20.87      6.09 o
 -19  13   1       18.42       14.79      8.81 o
 -18  13   1        8.44       14.38      4.08 o
 -17  13   1      105.40      104.47      6.87 o
 -16  13   1        9.65        4.28     11.59 o
 -15  13   1       54.81       58.54      7.72 o
 -14  13   1      132.02      116.14     15.42 o
 -13  13   1      320.19      319.87     20.06 o
 -12  13   1       32.03       39.38      7.09 o
 -11  13   1      174.12      190.56     11.23 o
 -10  13   1      228.15      153.33     10.14 o
  -9  13   1      261.67      255.64     10.14 o
  -8  13   1       98.16       92.63     15.36 o
  -7  13   1        4.92        0.87      3.38 o
  -6  13   1      383.75      335.06     17.10 o
  -5  13   1       46.76       44.28      5.28 o
  -4  13   1      731.47      712.69     73.77 o
  -3  13   1      322.33      303.84     21.16 o
  -2  13   1        8.37       -1.92      3.92 o
  -1  13   1       98.02      101.09      6.67 o
   0  13   1      222.74      248.55     26.23 o
   1  13   1        5.99        9.76      2.89 o
   2  13   1      146.61      147.44     12.52 o
   3  13   1       82.59       89.06      7.97 o
   4  13   1       52.10       50.21      7.83 o
   5  13   1       73.12       76.22      6.85 o
   6  13   1        4.16        2.76      4.45 o
 -19  14   1        4.73       -4.80      3.20 o
 -18  14   1       17.48       21.64      7.70 o
 -17  14   1       76.61       95.34     15.91 o
 -16  14   1      154.15      140.49     17.54 o
 -15  14   1        5.82       -4.57      3.05 o
 -14  14   1       82.58      101.19     11.01 o
 -13  14   1      133.13      145.95     12.13 o
 -12  14   1       93.51      107.37     14.78 o
 -11  14   1      434.15      436.11     66.95 o
 -10  14   1       47.49       58.51     11.16 o
  -9  14   1       31.11       32.72      4.08 o
  -8  14   1       78.68       80.27     13.91 o
  -7  14   1       10.28       25.34     11.45 o
  -6  14   1      603.35      576.50     91.01 o
  -5  14   1       97.76       99.04     27.25 o
  -4  14   1      157.66      144.46      5.30 o
  -3  14   1       14.19       21.10      9.56 o
  -2  14   1      252.18      275.23     29.85 o
  -1  14   1      311.66      305.13     12.50 o
   0  14   1       62.22       48.96      8.55 o
   1  14   1      138.36      134.46      9.56 o
   2  14   1        0.50        0.92      9.56 o
   3  14   1        1.71        6.22     11.30 o
   4  14   1        5.20        1.33      4.34 o
   5  14   1       47.89       61.27      6.75 o
 -19  15   1       46.24       59.65      6.98 o
 -18  15   1       17.84        5.94      3.79 o
 -17  15   1       37.47       41.42     21.16 o
 -16  15   1      118.87      135.21     10.01 o
 -15  15   1       72.77       73.23      5.28 o
 -14  15   1      109.94      121.09     14.13 o
 -13  15   1       20.44       22.87      6.76 o
 -12  15   1       15.72       -4.48      4.78 o
 -11  15   1      158.93      139.09     13.19 o
 -10  15   1       44.97       43.52      4.29 o
  -9  15   1       97.83       90.42      8.12 o
  -8  15   1        8.62        0.54      2.78 o
  -7  15   1       94.37       59.91      8.99 o
  -6  15   1       22.22       24.26     13.48 o
  -5  15   1       24.20       18.21      3.99 o
  -4  15   1       23.67       27.67     12.61 o
  -3  15   1       42.54       55.75      4.99 o
  -2  15   1       12.02       18.92      3.96 o
  -1  15   1       20.19       19.48      4.02 o
   0  15   1       63.03       83.12     17.68 o
   1  15   1       19.17       30.38      9.71 o
   2  15   1       40.12       55.20      6.40 o
   3  15   1       73.92       56.78      6.86 o
   4  15   1       80.08       69.47     18.26 o
 -18  16   1       12.71       26.23      5.22 o
 -17  16   1       19.93       18.41     12.13 o
 -16  16   1       16.24       16.40      6.86 o
 -15  16   1       69.01       89.02      7.72 o
 -14  16   1       58.27       62.23      5.98 o
 -13  16   1       92.80      102.62      7.31 o
 -12  16   1       26.12       19.53      5.94 o
 -11  16   1       28.15       49.27     10.00 o
 -10  16   1       76.76       74.10     17.39 o
  -9  16   1      152.26      191.34      9.01 o
  -8  16   1      115.47      106.93      6.40 o
  -7  16   1       57.48       63.72     13.62 o
  -6  16   1        2.04       12.66      7.68 o
  -5  16   1       57.28       65.05      5.43 o
  -4  16   1       23.32       37.59     12.61 o
  -3  16   1      111.77      110.69     15.07 o
  -2  16   1       17.70       14.56      7.83 o
  -1  16   1       64.58       59.97     10.92 o
   0  16   1      106.19       80.00      9.27 o
   1  16   1       39.51       63.63     16.67 o
   2  16   1       63.43       43.82      6.41 o
 -17  17   1        6.86        2.82      3.26 o
 -16  17   1       24.15       30.44      7.92 o
 -15  17   1       92.14      112.28      8.37 o
 -14  17   1       10.88        8.63      4.78 o
 -13  17   1        5.31        0.60     10.29 o
 -12  17   1       24.21       36.02     10.29 o
 -11  17   1      138.29      130.56     23.77 o
 -10  17   1       46.23       59.92     18.55 o
  -9  17   1       59.50       52.11      5.84 o
  -8  17   1       45.17       46.28      5.31 o
  -7  17   1       58.83       56.50      5.74 o
  -6  17   1       10.78       19.17      6.67 o
  -5  17   1        9.85       15.65      5.22 o
  -4  17   1        3.77       -2.20      6.52 o
  -3  17   1      102.21       79.58      6.53 o
  -2  17   1        4.98        5.22      4.45 o
  -1  17   1        4.65        5.04     12.46 o
   0  17   1        1.40        5.98     16.67 o
 -16  18   1       11.43       17.80      6.38 o
 -15  18   1        4.14       -5.43      3.62 o
 -14  18   1      122.57      141.14     12.32 o
 -13  18   1       65.32      131.01     11.59 o
 -12  18   1       23.53        7.51      3.64 o
 -11  18   1       39.03       57.21      8.41 o
 -10  18   1       61.30       76.35      6.49 o
  -9  18   1       51.96       42.00      5.69 o
  -8  18   1        0.75        0.13      3.77 o
  -7  18   1      105.68      118.99      7.99 o
  -6  18   1       40.88       66.82      9.27 o
  -5  18   1        4.87        1.92      8.41 o
  -4  18   1       59.70       83.05     13.04 o
  -3  18   1        9.82       12.95     19.85 o
  -2  18   1        1.13       -0.55      5.51 o
 -15  19   1        3.21       12.89      4.78 o
 -14  19   1       12.14       26.12      7.10 o
 -13  19   1       17.01       18.40     12.75 o
 -12  19   1        9.10        1.88     15.22 o
 -11  19   1       13.87       21.02      4.58 o
 -10  19   1       81.51      124.92     11.30 o
  -9  19   1       44.63       69.21     27.97 o
  -8  19   1        8.41       30.04      4.35 o
  -7  19   1       85.28       92.37      7.31 o
  -6  19   1        2.86        1.74      8.99 o
  -5  19   1        4.30       -2.27      8.99 o
  -4  19   1       31.43       26.85      9.27 o
 -12  20   1       51.94       37.39      6.67 o
 -11  20   1        5.11        8.43      3.96 o
 -10  20   1       46.88       50.96      8.70 o
  -9  20   1        6.66       -2.85      6.23 o
  -1   1   2     1055.85     1007.40     16.80 o
   0   1   2      969.63      945.11     11.34 o
   1   1   2       60.23       62.80      1.88 o
  -3   2   2     1103.77     1108.96     14.56 o
  -2   2   2      428.36      415.93      5.52 o
  -1   2   2      157.78      142.79      2.23 o
   0   2   2      324.27      312.90      5.57 o
   1   2   2     1629.70     1701.77     23.56 o
   2   2   2      811.64      832.70     22.40 o
  -5   3   2      618.71      605.25     17.36 o
  -4   3   2      283.04      305.67      7.40 o
  -3   3   2      526.49      518.22      7.74 o
  -2   3   2      488.79      516.60     16.44 o
  -1   3   2       20.03       15.93      1.47 o
   0   3   2     1131.70     1135.65     13.78 o
   1   3   2      348.59      363.75      7.61 o
   2   3   2      695.71      675.37     12.12 o
   3   3   2       39.52       39.28      2.80 o
  -7   4   2      172.79      183.11      3.77 o
  -6   4   2      135.43      144.73      2.80 o
  -5   4   2       61.67       72.94      2.71 o
  -4   4   2     1046.32     1135.74     15.12 o
  -3   4   2      645.07      652.44     12.34 o
  -2   4   2       44.71       47.03      1.42 o
  -1   4   2     1233.50     1237.75     22.10 o
   0   4   2      398.55      433.23      9.91 o
   1   4   2       62.82       54.71      1.39 o
   2   4   2      581.47      616.40      8.85 o
   3   4   2      817.35      833.17     12.45 o
   4   4   2      643.71      624.48     13.73 o
  -9   5   2       85.51       93.53      3.08 o
  -8   5   2      196.89      226.33      7.07 o
  -7   5   2     1397.82     1434.72     23.54 o
  -6   5   2      327.48      307.73      5.96 o
  -5   5   2     1091.91     1206.74     20.29 o
  -4   5   2      925.28      941.74     27.67 o
  -3   5   2       23.45       22.40      2.11 o
  -2   5   2     1033.21     1136.73     17.48 o
  -1   5   2     1256.08     1313.24     18.44 o
   0   5   2      346.77      345.33      6.65 o
   1   5   2      636.75      676.53     15.95 o
   2   5   2      429.58      444.05     10.15 o
   3   5   2      242.50      239.10      9.57 o
   4   5   2      105.51      110.27      2.69 o
   5   5   2        6.23        8.79      2.03 o
 -11   6   2      116.43      115.13      5.72 o
 -10   6   2       86.73       78.98      4.06 o
  -9   6   2       73.03       65.82      5.95 o
  -8   6   2      355.81      369.69     14.89 o
  -7   6   2      373.69      372.72      7.21 o
  -6   6   2      405.97      392.79     12.68 o
  -5   6   2       44.70       46.13      3.60 o
  -4   6   2     1681.23     1762.23     47.45 o
  -3   6   2     3443.75     3571.59     73.06 o
  -2   6   2      243.69      249.73      7.11 o
  -1   6   2      117.61      132.26      7.93 o
   0   6   2      959.03      986.89     23.98 o
   1   6   2      155.71      156.05      6.81 o
   2   6   2       88.99       72.79      3.32 o
   3   6   2       28.05       25.42      6.74 o
   4   6   2      373.81      353.61     12.75 o
   5   6   2       83.56       85.40      4.91 o
   6   6   2       36.92       45.80      6.38 o
 -13   7   2      189.45      178.30     29.56 o
 -12   7   2      698.42      719.73     26.09 o
 -11   7   2      477.93      507.06     20.29 o
 -10   7   2      244.68      264.02     24.12 o
  -9   7   2      123.54      104.09      4.09 o
  -8   7   2       60.85       59.00      6.12 o
  -7   7   2       45.79       47.44      5.30 o
  -6   7   2      659.97      654.21     16.34 o
  -5   7   2      577.87      627.05     18.12 o
  -4   7   2      106.17      101.06      3.50 o
  -3   7   2     2605.08     2603.05     54.48 o
  -2   7   2      100.89      106.11      2.48 o
  -1   7   2      228.60      205.59      6.69 o
   0   7   2      276.96      251.29      6.14 o
   1   7   2       54.60       54.36      7.14 o
   2   7   2      389.25      371.22     26.09 o
   3   7   2        9.48        6.01      1.52 o
   4   7   2      724.90      661.07     14.38 o
   5   7   2       93.88      109.87     11.16 o
   6   7   2       67.70       79.34     15.36 o
   7   7   2       64.77       58.67      7.97 o
 -15   8   2       60.86       57.63      3.95 o
 -14   8   2       47.64       47.01      5.96 o
 -13   8   2      581.59      621.37     29.43 o
 -12   8   2       33.49       28.46      3.56 o
 -11   8   2      796.91      801.01     28.45 o
 -10   8   2       18.20       26.80      2.80 o
  -9   8   2      259.35      258.60      8.89 o
  -8   8   2      228.19      224.65     16.66 o
  -7   8   2      573.02      571.21     30.76 o
  -6   8   2      203.30      193.94     11.05 o
  -5   8   2       91.05       91.68      9.56 o
  -4   8   2      348.99      371.53      6.23 o
  -3   8   2      134.17      120.35      4.89 o
  -2   8   2       97.03      101.41      9.16 o
  -1   8   2      430.18      407.37     29.89 o
   0   8   2      380.14      377.46     19.72 o
   1   8   2      408.47      446.06     13.63 o
   2   8   2      391.10      391.34     41.74 o
   3   8   2      129.05      131.79      5.49 o
   4   8   2      443.24      414.16      8.79 o
   5   8   2      148.08      142.39      7.27 o
   6   8   2      287.47      279.27     11.13 o
   7   8   2       10.63        9.91      3.33 o
   8   8   2       42.68       36.79     10.00 o
 -17   9   2       82.82       67.28      9.97 o
 -16   9   2       87.50       87.78     12.44 o
 -15   9   2       28.53       30.08      4.29 o
 -14   9   2       50.85       47.03      5.76 o
 -13   9   2       15.51       17.82      4.00 o
 -12   9   2       26.10       23.46      3.38 o
 -11   9   2      130.40      137.93      6.55 o
 -10   9   2      294.70      331.02      9.40 o
  -9   9   2      131.23      154.39      9.25 o
  -8   9   2      106.68      103.17      4.37 o
  -7   9   2      319.48      329.63      8.75 o
  -6   9   2      316.06      317.15      8.05 o
  -5   9   2      906.97      898.14     23.85 o
  -4   9   2     1553.28     1509.69     43.37 o
  -3   9   2      444.41      429.67     11.04 o
  -2   9   2      335.57      325.53     10.13 o
  -1   9   2      380.92      364.86      9.92 o
   0   9   2      161.15      135.80      4.89 o
   1   9   2      262.14      226.59     14.50 o
   2   9   2      159.73      163.47     14.06 o
   3   9   2       34.30       51.59      6.67 o
   4   9   2       20.99       22.07      5.02 o
   5   9   2      318.68      297.13     11.06 o
   6   9   2      170.28      166.76     27.97 o
   7   9   2       23.28       16.51      5.22 o
   8   9   2        3.21        4.94     12.90 o
   9   9   2       14.61       16.22      6.69 o
 -19  10   2       73.74       50.85      8.16 o
 -18  10   2        4.42       24.31      6.82 o
 -17  10   2       19.43       28.01      3.68 o
 -16  10   2      188.30      177.84     31.88 o
 -15  10   2      245.73      270.01     21.42 o
 -14  10   2       88.20      105.86      5.32 o
 -13  10   2        6.14        0.30      4.78 o
 -12  10   2      137.38      130.05     12.96 o
 -11  10   2      163.03      131.69      9.38 o
 -10  10   2      216.12      204.31     17.28 o
  -9  10   2      328.25      332.90      9.48 o
  -8  10   2      264.50      284.28     14.27 o
  -7  10   2        9.86       13.91      3.48 o
  -6  10   2       94.93       97.63      3.18 o
  -5  10   2      152.96      152.80      3.71 o
  -4  10   2      528.63      533.64     38.40 o
  -3  10   2      254.04      235.95     13.46 o
  -2  10   2       59.21       53.73      4.55 o
  -1  10   2      405.23      382.00     23.77 o
   0  10   2       44.63       44.28      3.74 o
   1  10   2       86.00       82.46     18.84 o
   2  10   2      125.20      112.59     15.22 o
   3  10   2       24.79       27.98      3.58 o
   4  10   2        7.39       21.63      5.94 o
   5  10   2       11.70        5.81      3.33 o
   6  10   2       42.47       52.68     14.49 o
   7  10   2      115.94      144.34     12.17 o
   8  10   2       44.85       56.58     18.12 o
   9  10   2       39.59       73.85     12.75 o
 -19  11   2        3.60       10.50      4.42 o
 -18  11   2       96.92       83.68      7.34 o
 -17  11   2       30.55       36.52      5.67 o
 -16  11   2      238.92      244.67     19.67 o
 -15  11   2      143.54      141.10     27.68 o
 -14  11   2       78.41       63.45      5.65 o
 -13  11   2       65.14       51.10      6.54 o
 -12  11   2      111.62       97.28      7.97 o
 -11  11   2      183.10      162.01     12.10 o
 -10  11   2       76.53       99.79     11.16 o
  -9  11   2      427.08      455.65     21.72 o
  -8  11   2       13.18       22.00      2.97 o
  -7  11   2      219.86      217.29     10.00 o
  -6  11   2       86.93       70.26      2.51 o
  -5  11   2       26.28       25.62      5.51 o
  -4  11   2      217.32      199.14     14.22 o
  -3  11   2       64.92       57.34      2.96 o
  -2  11   2       38.94       45.08      7.34 o
  -1  11   2      517.40      531.91     44.39 o
   0  11   2       14.25       24.88      3.48 o
   1  11   2       31.23       47.82     14.35 o
   2  11   2      198.42      224.36     25.36 o
   3  11   2       52.73       48.32      4.49 o
   4  11   2       42.71       44.55     16.09 o
   5  11   2       88.88       74.98      9.71 o
   6  11   2      102.36      147.30     28.98 o
   7  11   2       73.23       75.80     18.69 o
   8  11   2        2.08        5.78     11.59 o
 -19  12   2       32.72       29.06      4.00 o
 -18  12   2      126.95      137.68      7.93 o
 -17  12   2       31.13       22.04      7.18 o
 -16  12   2        2.47       -1.16      4.64 o
 -15  12   2        6.81       -3.78      3.76 o
 -14  12   2       63.49       72.36      8.65 o
 -13  12   2        6.05       11.31      2.75 o
 -12  12   2       35.57       38.51      3.52 o
 -11  12   2      285.51      305.53     17.34 o
 -10  12   2      602.88      649.35     16.08 o
  -9  12   2      242.58      265.54     37.39 o
  -8  12   2      405.83      396.83     30.34 o
  -7  12   2      990.63     1012.44     30.24 o
  -6  12   2     1342.77     1412.83     55.57 o
  -5  12   2      423.52      386.20     10.14 o
  -4  12   2      665.48      634.43     29.03 o
  -3  12   2      155.61      150.11     16.87 o
  -2  12   2      561.33      542.78     42.68 o
  -1  12   2       30.74       25.50     11.74 o
   0  12   2       38.80       23.21      9.27 o
   1  12   2       16.92       24.07      5.22 o
   2  12   2       40.46       40.58      4.20 o
   3  12   2      133.14      142.68     28.69 o
   4  12   2       28.45       34.79      8.70 o
   5  12   2       11.83        3.86      3.26 o
   6  12   2       43.66       19.42      8.12 o
   7  12   2        7.97       13.84      8.70 o
 -19  13   2       43.36       33.60      7.37 o
 -18  13   2        0.77       -2.92      3.56 o
 -17  13   2       44.27       34.12      4.54 o
 -16  13   2       26.85       15.96      8.75 o
 -15  13   2      155.15      141.80     11.87 o
 -14  13   2       50.60       43.68      4.69 o
 -13  13   2       19.59       16.04      9.31 o
 -12  13   2      282.04      311.59     25.96 o
 -11  13   2      272.22      274.88     34.06 o
 -10  13   2       27.98       24.36      3.55 o
  -9  13   2       36.33       31.67      2.03 o
  -8  13   2      145.45      140.94     16.09 o
  -7  13   2        1.09        3.28      2.28 o
  -6  13   2        7.19        1.69      2.11 o
  -5  13   2       32.67       31.21      3.53 o
  -4  13   2      395.93      366.56     25.87 o
  -3  13   2       99.59       85.21      5.01 o
  -2  13   2      376.60      365.61     10.27 o
  -1  13   2       68.71       71.70      8.26 o
   0  13   2      114.07       94.12     13.91 o
   1  13   2       31.24       46.29      5.28 o
   2  13   2       19.30       20.15     10.87 o
   3  13   2        4.46        5.02      6.81 o
   4  13   2      156.26      187.77     10.60 o
   5  13   2       13.20        8.36      4.43 o
   6  13   2        5.67        1.80      3.79 o
 -18  14   2       26.94       37.30      8.43 o
 -17  14   2      105.39      132.31      7.15 o
 -16  14   2        5.94        6.18      3.31 o
 -15  14   2       26.16       27.16      9.68 o
 -14  14   2       13.31       22.54      3.18 o
 -13  14   2      106.25       84.58      9.85 o
 -12  14   2       68.38       75.11      8.80 o
 -11  14   2       13.26       19.91      3.47 o
 -10  14   2       71.49       69.76     12.28 o
  -9  14   2       75.70       79.55     11.65 o
  -8  14   2       95.54      106.62     13.77 o
  -7  14   2       36.05       21.84      3.91 o
  -6  14   2      106.88      115.58      6.10 o
  -5  14   2       20.79       31.19      4.88 o
  -4  14   2       48.49       32.26      6.38 o
  -3  14   2      167.60      177.64     31.45 o
  -2  14   2      122.17      121.81      6.86 o
  -1  14   2       49.99       51.18      5.22 o
   0  14   2       65.71       85.81      7.39 o
   1  14   2        2.93       10.67      6.67 o
   2  14   2       76.70       82.17      7.25 o
   3  14   2       61.75       55.75      9.13 o
   4  14   2       26.82       21.58      5.61 o
 -18  15   2       34.96       25.10     10.90 o
 -17  15   2       18.68       13.46      6.66 o
 -16  15   2      125.70      133.32      8.54 o
 -15  15   2       12.43        0.00      3.28 o
 -14  15   2       60.49       74.55      5.93 o
 -13  15   2      172.27      183.04      9.69 o
 -12  15   2       18.72       12.31      3.96 o
 -11  15   2       84.75      105.50      7.83 o
 -10  15   2       14.89       13.34      3.05 o
  -9  15   2       23.35       37.12     11.30 o
  -8  15   2       56.30       54.70      6.09 o
  -7  15   2       64.51       67.24      6.09 o
  -6  15   2      198.80      184.03     19.27 o
  -5  15   2      114.77      108.11      8.70 o
  -4  15   2       52.29       77.40      8.84 o
  -3  15   2        6.69       14.78     14.93 o
  -2  15   2       47.38       43.73     11.30 o
  -1  15   2      124.45      140.50      8.41 o
   0  15   2       19.61       -5.10      8.55 o
   1  15   2       73.49       86.61     13.91 o
   2  15   2       57.72       52.11     12.75 o
   3  15   2       18.13       41.16      8.41 o
 -17  16   2       57.90       62.24      8.42 o
 -16  16   2       77.55       87.51      6.62 o
 -15  16   2        4.31        9.08      2.97 o
 -14  16   2       20.92       23.19      6.09 o
 -13  16   2        3.04       10.55      5.07 o
 -12  16   2       56.51       51.76      7.68 o
 -11  16   2       87.20      121.83      6.81 o
 -10  16   2       94.60       99.79     22.90 o
  -9  16   2      124.34      127.45     12.17 o
  -8  16   2       58.19       63.33     19.85 o
  -7  16   2       16.91       -5.33      7.83 o
  -6  16   2       90.89       84.29      5.85 o
  -5  16   2       28.34       29.38      5.07 o
  -4  16   2       49.75       62.81      5.22 o
  -3  16   2        3.27       28.90      7.83 o
  -2  16   2       34.42       23.14      6.52 o
  -1  16   2       41.77       28.18     11.30 o
   0  16   2       42.96       28.22      5.32 o
   1  16   2        4.38       -3.18      4.78 o
 -16  17   2        5.42       20.61      9.56 o
 -15  17   2       16.82        2.74      4.78 o
 -14  17   2       40.88       29.58      5.12 o
 -13  17   2       11.29       40.91      8.55 o
 -12  17   2      164.52      174.85     47.39 o
 -11  17   2       34.99       35.36      5.80 o
 -10  17   2       25.91       27.30      4.43 o
  -9  17   2       38.71       28.01      8.70 o
  -8  17   2       63.53       73.74     13.91 o
  -7  17   2       86.19       75.78      5.78 o
  -6  17   2       45.90       60.37      7.54 o
  -5  17   2      104.43       89.01     16.09 o
  -4  17   2        6.25       -0.46      3.88 o
  -2  17   2        4.61       10.88      5.80 o
  -1  17   2        7.03       -4.45      2.97 o
   0  17   2       30.63       16.81      8.99 o
 -15  18   2       43.47       73.59     14.20 o
 -14  18   2       25.45       31.05      5.94 o
 -13  18   2        3.72        4.78      4.78 o
 -12  18   2        5.26        6.09      4.64 o
 -11  18   2        3.63        9.75     19.71 o
 -10  18   2       35.96       60.19     16.81 o
  -9  18   2       19.98       11.42      6.23 o
  -8  18   2      187.27      252.36     32.90 o
  -7  18   2       25.50       26.15      6.09 o
  -6  18   2       61.40       55.86     19.13 o
  -5  18   2       58.46       62.44     17.39 o
  -4  18   2       11.37        4.36     12.17 o
  -3  18   2       55.85       51.43     13.33 o
 -13  19   2       31.55       39.65      7.25 o
 -12  19   2        5.60        8.92      5.80 o
 -11  19   2       48.83       51.75     13.77 o
  -9  19   2       24.79       23.53      6.67 o
  -8  19   2       16.93        4.71      4.20 o
  -7  19   2        5.44       20.58      6.96 o
  -6  19   2        8.76       24.93      5.51 o
   0   0   3      615.24      634.76     23.48 o
  -1   1   3       90.28       92.86      3.87 o
   0   1   3       34.84       27.49      2.12 o
   1   1   3      434.27      426.28      6.87 o
  -3   2   3      211.71      190.00      4.15 o
  -2   2   3       36.32       34.72      1.78 o
  -1   2   3      170.48      181.29      4.31 o
   0   2   3      929.03      963.32     14.72 o
   1   2   3      342.97      328.64      5.23 o
   2   2   3      253.54      293.30      4.03 o
  -5   3   3      192.94      200.62      5.38 o
  -4   3   3       17.14       21.42      1.66 o
  -3   3   3      261.17      273.18      7.63 o
  -2   3   3     2155.19     2217.63     26.84 o
  -1   3   3      290.72      293.56      6.37 o
   0   3   3       35.01       54.09      1.55 o
   1   3   3      599.19      617.48      8.45 o
   2   3   3      801.38      862.69     11.64 o
   3   3   3      774.72      827.58     11.45 o
  -7   4   3       70.30       70.89      4.09 o
  -6   4   3      208.25      220.29      7.86 o
  -5   4   3     1598.28     1654.02     22.80 o
  -4   4   3      444.05      474.17      7.15 o
  -3   4   3      401.18      409.31     10.20 o
  -2   4   3      581.72      596.71     10.73 o
  -1   4   3      211.89      215.50      5.62 o
   0   4   3      869.59      921.41     13.08 o
   1   4   3      345.20      338.93      5.22 o
   2   4   3      444.89      427.82      8.93 o
   3   4   3       75.36       75.90      2.87 o
   4   4   3      405.09      387.28     14.25 o
  -9   5   3       10.99       11.89      1.80 o
  -8   5   3      439.41      414.30      8.01 o
  -7   5   3      256.22      262.37      6.53 o
  -6   5   3      283.26      291.77      8.03 o
  -5   5   3      509.83      495.60     11.19 o
  -4   5   3       11.98       12.69      1.03 o
  -3   5   3        5.94       10.49      1.49 o
  -2   5   3      503.52      470.24      8.08 o
  -1   5   3      601.89      601.74     10.55 o
   0   5   3       29.33       36.44      2.43 o
   1   5   3      320.15      321.80     10.47 o
   2   5   3      343.75      344.98     12.41 o
   3   5   3      188.83      168.65      5.27 o
   4   5   3       88.39       97.20      3.26 o
   5   5   3      107.99      100.06      5.98 o
 -11   6   3      316.43      328.66     14.23 o
 -10   6   3      212.10      205.75      7.25 o
  -9   6   3      440.79      409.63     10.54 o
  -8   6   3       71.98       73.55      7.36 o
  -7   6   3       73.88       67.01      4.85 o
  -6   6   3       12.49       18.23      4.04 o
  -5   6   3       93.41       97.34      3.36 o
  -4   6   3      369.01      365.56      6.86 o
  -3   6   3      379.74      414.05      7.45 o
  -2   6   3      206.81      216.15      4.95 o
  -1   6   3      254.80      229.74      4.19 o
   0   6   3       69.49       71.99      3.20 o
   1   6   3       36.08       29.15      2.64 o
   2   6   3        5.07        6.40      1.56 o
   3   6   3      512.68      518.51     24.04 o
   4   6   3      363.90      371.20     13.43 o
   5   6   3      251.66      250.15      5.74 o
   6   6   3      330.46      355.86     11.89 o
 -13   7   3       85.56       68.24      5.22 o
 -12   7   3      103.65       90.31      5.19 o
 -11   7   3      378.59      374.31      8.20 o
 -10   7   3      170.29      165.08      5.48 o
  -9   7   3       53.87       58.80      5.25 o
  -8   7   3      157.62      161.41      5.88 o
  -7   7   3      504.95      504.94     33.82 o
  -6   7   3       23.31       17.40      2.34 o
  -5   7   3      337.13      296.76      6.75 o
  -4   7   3      166.18      156.51      4.38 o
  -3   7   3      165.89      155.12      3.16 o
  -2   7   3      239.88      206.33     10.59 o
  -1   7   3      100.10       90.22      3.34 o
   0   7   3      432.79      443.09     13.62 o
   1   7   3      123.63      140.50      8.76 o
   2   7   3      140.93      126.58      4.41 o
   3   7   3      647.86      643.39     15.01 o
   4   7   3      317.24      295.04     16.46 o
   5   7   3       18.07       14.66      6.26 o
   6   7   3      226.24      205.57     28.98 o
   7   7   3      135.53      101.86      5.21 o
 -15   8   3       61.47       56.35      4.61 o
 -14   8   3      237.40      258.95      8.49 o
 -13   8   3      108.97      144.38      9.23 o
 -12   8   3      101.46       98.28      3.63 o
 -11   8   3      306.98      325.16     10.94 o
 -10   8   3      136.89      130.86      9.46 o
  -9   8   3       71.77       64.45      8.52 o
  -8   8   3       82.84       81.10      8.25 o
  -7   8   3      116.40      108.77     10.02 o
  -6   8   3       10.29       -0.36      2.17 o
  -5   8   3      144.38      131.59      7.54 o
  -4   8   3      127.24      138.94      7.22 o
  -3   8   3      144.95      129.32      8.84 o
  -2   8   3       51.67       49.45      6.33 o
  -1   8   3       42.43       35.87      8.70 o
   0   8   3      187.19      218.54     10.72 o
   1   8   3        2.50        4.77      1.33 o
   2   8   3      117.87      111.15     13.08 o
   3   8   3       28.76       29.56      3.62 o
   4   8   3      182.13      198.12      7.96 o
   5   8   3      268.54      287.26     11.27 o
   6   8   3       50.19       69.70      5.32 o
   7   8   3       16.08       21.45      6.09 o
   8   8   3        4.35        1.66      6.65 o
 -17   9   3       58.45       41.74      4.99 o
 -16   9   3       12.26       13.75     10.49 o
 -15   9   3        8.61       13.38      3.10 o
 -14   9   3      106.50       96.22      8.41 o
 -13   9   3      313.79      303.06     13.64 o
 -12   9   3       90.26       88.79      9.78 o
 -11   9   3      162.85      172.90     15.40 o
 -10   9   3      127.24      119.60      5.69 o
  -9   9   3        5.05       10.65      4.63 o
  -8   9   3       48.57       56.11      6.38 o
  -7   9   3       17.49        8.21      1.89 o
  -6   9   3       67.46       60.23      3.11 o
  -5   9   3        8.42        4.99      1.79 o
  -4   9   3      221.54      201.14      6.58 o
  -3   9   3       57.06       75.27      7.77 o
  -2   9   3       71.09       66.38      5.36 o
  -1   9   3       99.37       92.99      9.42 o
   0   9   3        9.83        6.31      2.57 o
   1   9   3      420.94      451.55     11.01 o
   2   9   3       33.58       39.04      7.88 o
   3   9   3      227.37      192.75     14.78 o
   4   9   3      183.49      175.66      7.99 o
   5   9   3       19.50        5.06      2.85 o
   6   9   3      103.74      105.63      7.07 o
   7   9   3       10.52       11.87      4.04 o
   8   9   3       60.67       44.68      5.61 o
   9   9   3       82.58       50.90      8.99 o
 -18  10   3        3.04        9.38      3.75 o
 -17  10   3       71.92       85.82      9.98 o
 -16  10   3       94.47       86.72      6.38 o
 -15  10   3       19.15        5.44      2.46 o
 -14  10   3      252.03      236.84     13.06 o
 -13  10   3      284.86      293.73     22.58 o
 -12  10   3       49.99       51.20      5.97 o
 -11  10   3       11.66       21.93      2.41 o
 -10  10   3      401.19      389.42     19.84 o
  -9  10   3      254.11      245.15      9.58 o
  -8  10   3      672.13      754.23     42.37 o
  -7  10   3      881.56      916.01     93.04 o
  -6  10   3      249.20      222.55     10.81 o
  -5  10   3      150.13      145.58      4.39 o
  -4  10   3      315.31      282.65      7.06 o
  -3  10   3      316.15      334.42     16.52 o
  -2  10   3      268.72      261.96     28.84 o
  -1  10   3      282.33      305.99     15.65 o
   0  10   3        4.65        4.05      2.43 o
   1  10   3        6.12        6.03      5.36 o
   2  10   3       43.47       57.39      8.99 o
   3  10   3       98.14       81.81      5.43 o
   4  10   3       30.17       37.12      4.64 o
   5  10   3      213.70      232.83     17.68 o
   6  10   3      157.63      166.81     13.48 o
   7  10   3       11.59       10.26      3.91 o
   8  10   3       41.76       42.88      6.96 o
 -18  11   3       30.91       29.81      4.66 o
 -17  11   3      137.99      147.10     10.00 o
 -16  11   3       17.00       26.88      3.96 o
 -15  11   3       22.33       28.63     10.00 o
 -14  11   3       66.67       61.00      7.02 o
 -13  11   3      159.31      157.32     13.54 o
 -12  11   3       19.36       21.16      5.22 o
 -11  11   3       14.97        4.45      3.80 o
 -10  11   3       11.04       11.82      3.70 o
  -9  11   3       19.23        9.84      2.75 o
  -8  11   3      492.39      505.69     32.17 o
  -7  11   3      336.18      346.10     13.72 o
  -6  11   3       34.85       48.56      4.06 o
  -5  11   3      877.10      899.27     26.07 o
  -4  11   3     1039.42     1041.36     27.97 o
  -3  11   3       31.10       41.93      9.71 o
  -2  11   3       24.87       27.01      3.07 o
  -1  11   3       17.63       15.70      3.05 o
   0  11   3      173.29      164.17      7.27 o
   1  11   3       99.58       81.66      6.38 o
   2  11   3      457.14      451.12     15.27 o
   3  11   3       13.97       17.28      3.48 o
   4  11   3       41.69       27.92     10.00 o
   5  11   3       62.97       53.57     15.80 o
   6  11   3       10.08        9.87      4.08 o
   7  11   3       14.86       17.10      3.99 o
 -18  12   3        0.32        3.19      6.96 o
 -17  12   3       23.79       16.53      4.59 o
 -16  12   3       55.46       38.61      5.22 o
 -15  12   3      207.81      199.94      9.62 o
 -14  12   3       97.59       84.16      6.99 o
 -13  12   3      122.42      130.63      9.52 o
 -12  12   3       49.39       44.87      8.42 o
 -11  12   3        2.30        5.30      4.15 o
 -10  12   3      219.05      209.85      7.05 o
  -9  12   3      180.81      212.02     25.65 o
  -8  12   3       49.01       49.80      5.94 o
  -7  12   3       25.12       25.97      2.83 o
  -6  12   3        5.12       38.14      6.11 o
  -5  12   3      110.86      109.85      9.56 o
  -4  12   3      156.32      124.54     21.01 o
  -3  12   3      188.80      210.96     10.58 o
  -2  12   3       55.38       69.79      5.33 o
  -1  12   3       15.72       11.05     11.45 o
   0  12   3      228.50      269.46     10.76 o
   1  12   3       11.15       20.00      4.08 o
   2  12   3       79.45       88.66     12.46 o
   3  12   3       86.15       74.76      9.71 o
   4  12   3       28.43       24.86      4.25 o
   5  12   3       10.45        9.44      3.48 o
   6  12   3       58.62       45.04     14.49 o
 -18  13   3       23.04       24.45     10.58 o
 -17  13   3       17.83        4.52     14.64 o
 -16  13   3       62.57       42.79      4.96 o
 -15  13   3       13.90       21.83      6.54 o
 -14  13   3       20.36       25.04      3.37 o
 -13  13   3       19.62       23.07      7.76 o
 -12  13   3      189.56      197.73      7.63 o
 -11  13   3      121.20      129.80     16.96 o
 -10  13   3       80.96       93.03     22.32 o
  -9  13   3       63.44       55.97      6.16 o
  -8  13   3      272.93      257.81     13.22 o
  -7  13   3       18.60       22.16      4.27 o
  -6  13   3      184.69      195.24     21.01 o
  -5  13   3       88.69      102.20      5.82 o
  -4  13   3       76.69       70.59      5.20 o
  -3  13   3      231.77      227.97     13.04 o
  -2  13   3       41.79       57.71     22.03 o
  -1  13   3      174.99      181.26     16.09 o
   0  13   3       50.00       41.32      5.22 o
   1  13   3       44.23       29.81      7.68 o
   2  13   3       37.50       40.55     16.96 o
   3  13   3       57.35       75.07      6.64 o
   4  13   3       60.71       55.08      9.85 o
   5  13   3        2.66       17.39      8.99 o
 -17  14   3       15.47       18.75      4.04 o
 -16  14   3       12.56        6.66      3.55 o
 -15  14   3       18.97       21.81      9.24 o
 -14  14   3       26.65       22.02      4.78 o
 -13  14   3       58.15       67.75      4.87 o
 -12  14   3      108.92      105.11      6.34 o
 -11  14   3      104.74      109.27     10.43 o
 -10  14   3       21.24       26.23      2.07 o
  -9  14   3       70.22       69.17      3.09 o
  -8  14   3       35.91       30.60      5.09 o
  -7  14   3      233.61      240.51     20.14 o
  -6  14   3      151.08      166.27      7.94 o
  -5  14   3       22.22       16.54      3.91 o
  -4  14   3      100.53       96.92     23.48 o
  -3  14   3       20.97       12.44      7.39 o
  -2  14   3        7.27        7.09      3.34 o
  -1  14   3        2.83        1.07      6.23 o
   0  14   3       37.30       36.22      4.51 o
   1  14   3        5.41       19.31     11.01 o
   2  14   3       31.62       38.82      4.72 o
   3  14   3        8.99       11.65      7.10 o
 -17  15   3       40.27       22.79     11.01 o
 -16  15   3       32.09       54.86      5.78 o
 -15  15   3       69.53       58.57      5.12 o
 -14  15   3       53.94       50.23      4.90 o
 -13  15   3       82.29       84.50      6.64 o
 -12  15   3        2.42        1.87      4.93 o
 -11  15   3      137.67      131.50      7.97 o
 -10  15   3       37.12       61.55     15.94 o
  -9  15   3       30.30       65.55     14.49 o
  -7  15   3      189.30      210.17     10.00 o
  -6  15   3       21.66       35.31      8.99 o
  -5  15   3       24.35       19.12      4.29 o
  -4  15   3       57.51       52.02      5.41 o
  -3  15   3       98.82       88.06      6.23 o
  -2  15   3       36.94       27.13      8.26 o
  -1  15   3       35.22       25.64      4.49 o
   0  15   3       50.41       68.31      6.06 o
   1  15   3       19.68       25.39     19.13 o
   2  15   3       39.60       37.30      5.01 o
 -16  16   3        0.76       -1.45      7.54 o
 -15  16   3       22.52       25.22      5.80 o
 -14  16   3        1.67        5.47      6.96 o
 -13  16   3        0.19       -0.29      4.20 o
 -12  16   3      202.64      175.07     15.65 o
 -11  16   3       66.22       58.03     10.14 o
 -10  16   3       61.88       54.25     13.33 o
  -9  16   3        1.62       -3.00      3.47 o
  -8  16   3        7.70       21.37      3.89 o
  -7  16   3        6.52        1.76      9.56 o
  -6  16   3      201.35      182.48      9.53 o
  -5  16   3       14.26       12.78      4.08 o
  -4  16   3       66.17       37.48      5.07 o
  -3  16   3       56.55       52.17      9.27 o
  -2  16   3       25.00       51.39      5.56 o
  -1  16   3       12.72        9.53      4.53 o
   0  16   3       11.09       10.80      4.20 o
 -15  17   3        3.41       -5.22      4.93 o
 -14  17   3       15.97       14.49      6.67 o
 -13  17   3       47.09       32.46      7.25 o
 -12  17   3       32.16       20.24     13.62 o
 -11  17   3       45.35       35.07      6.38 o
 -10  17   3        8.02       14.41      3.91 o
  -9  17   3      135.69      150.02     16.81 o
  -8  17   3       79.81       88.11     26.09 o
  -7  17   3       90.97      110.09      8.15 o
  -6  17   3      238.16      243.17     13.21 o
  -5  17   3       27.05       22.02      5.22 o
  -4  17   3        8.59       15.47     14.20 o
  -3  17   3        7.46        5.84     12.90 o
  -2  17   3        7.69       21.78      5.51 o
 -13  18   3       24.14       38.26     10.43 o
 -12  18   3       26.74       24.06      6.96 o
 -11  18   3        2.36       15.65      9.85 o
 -10  18   3       69.64       38.84      8.12 o
  -9  18   3       62.20       53.20      9.42 o
  -8  18   3       29.71       23.40      6.96 o
  -7  18   3        2.66       -2.07     15.07 o
  -6  18   3        5.61       21.86     27.54 o
  -5  18   3       33.83       31.59     11.01 o
  -1   1   4       35.93       38.55      3.48 o
   0   1   4      115.63      114.36      3.99 o
   1   1   4      184.46      165.24      5.61 o
  -3   2   4      280.73      289.38      5.88 o
  -2   2   4       80.77       75.90      5.48 o
  -1   2   4      438.23      418.42     12.39 o
   0   2   4      131.61      129.29      5.61 o
   1   2   4      719.87      735.57     11.61 o
   2   2   4      503.48      504.56     17.16 o
  -5   3   4       24.19       25.65      1.82 o
  -4   3   4      527.98      525.71     12.23 o
  -3   3   4      245.78      236.00      5.87 o
  -2   3   4       61.61       52.09      9.27 o
  -1   3   4       71.17       61.57      2.65 o
   0   3   4       22.47       12.38      1.13 o
   1   3   4      402.42      390.61      6.41 o
   2   3   4      457.17      429.83      6.27 o
   3   3   4      618.18      635.71     10.39 o
  -7   4   4      122.01      111.50      3.70 o
  -6   4   4      765.14      730.90     11.36 o
  -5   4   4       78.86       80.79      3.84 o
  -4   4   4       54.09       50.86      2.36 o
  -3   4   4      131.54      116.63      5.35 o
  -2   4   4      106.04       99.58      2.44 o
  -1   4   4        7.92        4.57      1.98 o
   0   4   4      218.74      220.02      3.61 o
   1   4   4      706.80      686.07     15.47 o
   2   4   4       27.68       26.55      3.18 o
   3   4   4        8.68        4.69      1.75 o
   4   4   4       49.76       38.94      1.92 o
  -9   5   4      204.91      210.36      6.99 o
  -8   5   4      103.37      112.87      5.98 o
  -7   5   4      486.78      452.77      8.40 o
  -6   5   4      221.41      219.16      5.56 o
  -5   5   4      245.58      258.72      6.92 o
  -4   5   4      120.14      121.48      2.67 o
  -3   5   4      266.10      256.24      5.45 o
  -2   5   4      209.03      182.82      6.19 o
  -1   5   4        8.92       10.24      1.69 o
   0   5   4       68.94       66.66      1.62 o
   1   5   4      108.10      104.25      2.83 o
   2   5   4      712.14      695.75     16.77 o
   3   5   4      120.41      136.21      6.86 o
   4   5   4      141.21      130.20      4.27 o
   5   5   4      249.98      251.82      8.75 o
 -11   6   4      256.27      250.54      6.45 o
 -10   6   4       29.97       31.91      3.39 o
  -9   6   4      377.39      356.61      9.40 o
  -8   6   4      408.03      373.24     11.04 o
  -7   6   4       58.34       47.30      4.16 o
  -6   6   4      329.40      318.83     19.75 o
  -5   6   4      124.37      102.57      4.89 o
  -4   6   4       37.15       36.05      1.56 o
  -3   6   4       20.19       15.28      1.64 o
  -2   6   4        4.72        3.44      1.38 o
  -1   6   4      386.85      365.70     11.60 o
   0   6   4       17.34       17.48      1.78 o
   1   6   4      610.08      624.98     11.99 o
   2   6   4      869.89      879.36     23.67 o
   3   6   4       38.93       43.77      2.00 o
   4   6   4       76.07       75.82      6.45 o
   5   6   4       22.89       16.09      2.89 o
   6   6   4       60.75       59.00      7.03 o
 -13   7   4       53.19       55.17      6.54 o
 -12   7   4      121.52      131.52      9.33 o
 -11   7   4       95.94       91.73      5.31 o
 -10   7   4       13.04       18.72      3.64 o
  -9   7   4      339.62      311.91     13.74 o
  -8   7   4      115.83       97.29      6.06 o
  -7   7   4       82.12       80.35     10.16 o
  -6   7   4      156.13      156.13      5.50 o
  -5   7   4       41.27       46.18      6.81 o
  -4   7   4       73.52       76.21      9.08 o
  -3   7   4       75.16       76.85      9.57 o
  -2   7   4      175.41      162.81      4.98 o
  -1   7   4       36.25       35.98      2.26 o
   0   7   4        2.35        3.32      1.71 o
   1   7   4      259.83      256.94      6.93 o
   2   7   4       56.63       57.23      6.60 o
   3   7   4       91.48      100.63      4.10 o
   4   7   4      170.89      171.27      7.14 o
   5   7   4       32.37       28.90      3.91 o
   6   7   4       23.33       28.81      3.32 o
   7   7   4       34.32       28.93      6.52 o
 -15   8   4       21.43       17.37      8.26 o
 -14   8   4       21.59       23.93      5.71 o
 -13   8   4      110.02      114.70      9.17 o
 -12   8   4      371.04      383.99     15.73 o
 -11   8   4       22.00       21.30      2.13 o
 -10   8   4      309.92      310.83      9.87 o
  -9   8   4      221.42      210.10     13.48 o
  -8   8   4       51.73       48.43      2.81 o
  -7   8   4       60.62       59.43      3.83 o
  -6   8   4       34.34       37.27      2.51 o
  -5   8   4        5.67        7.29      1.18 o
  -4   8   4       95.55       65.11      2.86 o
  -3   8   4       34.53       31.22      4.35 o
  -2   8   4      151.34      137.42      7.78 o
  -1   8   4      137.63      148.40      8.41 o
   0   8   4      336.85      327.46     24.64 o
   1   8   4      189.54      177.08      5.72 o
   2   8   4        0.92       -1.62      2.70 o
   3   8   4      498.38      519.52     19.13 o
   4   8   4       91.84      103.76      7.54 o
   5   8   4       39.91       25.08      7.25 o
   6   8   4       14.28       12.75      3.77 o
   7   8   4        5.89       10.18      9.71 o
 -15   9   4        1.82        7.06      4.06 o
 -14   9   4      135.44      123.85      5.28 o
 -13   9   4       35.17       29.09      3.12 o
 -12   9   4       61.71       53.44      3.30 o
 -11   9   4      234.75      217.47      9.58 o
 -10   9   4      377.34      342.42     13.16 o
  -9   9   4      172.01      160.68     13.43 o
  -8   9   4      185.83      207.09     23.53 o
  -7   9   4      356.04      379.98     12.66 o
  -6   9   4      327.91      327.63     17.60 o
  -5   9   4      134.86      119.38      6.76 o
  -4   9   4      569.36      510.17     20.35 o
  -3   9   4      197.27      213.90      6.22 o
  -2   9   4       22.52       23.78      3.07 o
  -1   9   4      343.21      325.96     10.54 o
   0   9   4      545.74      546.15     61.30 o
   1   9   4      188.77      188.66     12.91 o
   2   9   4       80.72       92.80     11.01 o
   3   9   4       33.62       28.59      5.94 o
   4   9   4      103.47      124.34      9.56 o
   5   9   4       18.41       24.41      3.67 o
   6   9   4        0.36       -3.28      3.58 o
   7   9   4       35.13       35.94      8.41 o
 -15  10   4        9.12        7.50      8.70 o
 -14  10   4       13.74       16.52      3.51 o
 -13  10   4       14.18       11.84      2.74 o
 -12  10   4        0.02       -2.90      3.77 o
 -11  10   4       26.97       17.89      4.83 o
 -10  10   4      134.66      135.97      5.12 o
  -9  10   4       33.41       38.07      3.32 o
  -8  10   4       35.18       33.62      4.06 o
  -7  10   4        3.46        3.09      3.80 o
  -6  10   4      225.41      208.47     12.69 o
  -5  10   4        4.93        7.58      3.56 o
  -4  10   4       39.57       41.45      2.47 o
  -3  10   4       20.05       20.88      4.49 o
  -2  10   4       47.52       39.99     10.72 o
  -1  10   4       18.44       31.01      5.22 o
   0  10   4      168.13      159.09     18.12 o
   1  10   4       54.84       73.33      7.54 o
   2  10   4        9.24       15.20      3.79 o
   3  10   4       32.19       20.79      3.75 o
   4  10   4      326.23      342.40     17.68 o
   5  10   4       79.06       79.28      6.55 o
   6  10   4       94.62      104.92     11.59 o
 -15  11   4       81.68       99.13      8.99 o
 -14  11   4      113.11      106.21      7.97 o
 -13  11   4      159.84      145.92     33.04 o
 -12  11   4       61.21       52.46      6.96 o
 -11  11   4       59.99       75.04      9.71 o
 -10  11   4        8.28        8.26      2.77 o
  -9  11   4       18.72       13.19      2.41 o
  -8  11   4       26.62       23.69      3.50 o
  -7  11   4      198.41      213.89      6.90 o
  -6  11   4      102.10      105.69      3.74 o
  -5  11   4       73.95       63.36      7.27 o
  -4  11   4      112.33      118.12     18.84 o
  -3  11   4       67.64       55.42      7.97 o
  -2  11   4       14.10       10.91      2.72 o
  -1  11   4       17.59       15.78      4.35 o
   0  11   4      193.62      218.35     11.74 o
   1  11   4      243.41      234.32     14.06 o
   2  11   4       76.07       71.18      5.22 o
   3  11   4       33.28       25.11      4.04 o
   4  11   4       41.29       39.71      6.09 o
   5  11   4       18.61       27.25      7.54 o
 -15  12   4        1.20        3.19      4.35 o
 -14  12   4       22.39       15.53      4.49 o
 -13  12   4       26.73       27.67      4.79 o
 -12  12   4       20.63       19.76      6.38 o
 -11  12   4       22.58       31.18     14.06 o
 -10  12   4      139.58      129.26      8.70 o
  -9  12   4      153.89      141.20      5.24 o
  -8  12   4       64.22       50.47      3.97 o
  -7  12   4        8.68        4.63      1.71 o
  -6  12   4       45.12       47.60      2.80 o
  -5  12   4       73.09       72.63      4.79 o
  -4  12   4       11.59       13.40      4.64 o
  -3  12   4      109.41       94.12      7.10 o
  -2  12   4      156.81      128.06     15.36 o
  -1  12   4       15.89       12.55      4.64 o
   0  12   4       15.17       20.08      3.67 o
   1  12   4        0.95        4.68      4.49 o
   2  12   4        8.80        6.67      4.64 o
   3  12   4       33.74       51.30      8.12 o
   4  12   4       51.39       71.01      8.99 o
 -15  13   4       67.03       97.68     11.01 o
 -14  13   4       55.28       71.59      9.27 o
 -13  13   4      105.16       85.79      9.85 o
 -12  13   4       34.78       44.64      6.09 o
 -11  13   4       54.83       42.32      6.38 o
 -10  13   4       38.10       33.71      4.49 o
  -9  13   4       29.17       39.06      2.88 o
  -8  13   4        1.05        2.69      1.83 o
  -7  13   4       19.69       18.85      2.10 o
  -6  13   4       25.50       25.01      8.70 o
  -5  13   4       50.96       56.65      4.70 o
  -4  13   4       24.91       25.60     13.33 o
  -3  13   4      109.88      137.46      7.51 o
  -2  13   4       33.62       53.67     12.03 o
  -1  13   4       59.90       75.65      8.41 o
   0  13   4       30.03       15.94      4.64 o
   1  13   4       75.80       78.55      8.99 o
   2  13   4      103.40      111.01     11.59 o
 -14  14   4       35.97       12.46      4.35 o
 -13  14   4      141.97      144.92     12.75 o
 -11  14   4       44.48       48.39     13.19 o
 -10  14   4       10.25        3.24      4.93 o
  -9  14   4       24.99       23.60     10.58 o
  -8  14   4      102.28       89.32      4.55 o
  -7  14   4       22.79       15.94      5.22 o
  -6  14   4        3.00        7.54      4.93 o
  -5  14   4        7.96       27.54      5.80 o
  -4  14   4       60.13       55.07      8.41 o
  -3  14   4        6.69       -6.09      4.06 o
  -2  14   4       87.34       75.65      9.27 o
  -1  14   4      170.07      152.17     13.33 o
   0  14   4       15.83        3.77      4.06 o
   1  14   4       97.67      118.55     10.72 o
 -14  15   4       19.54       21.16      5.22 o
 -12  15   4       20.06       17.68      4.93 o
 -11  15   4       65.22       63.19      9.85 o
 -10  15   4       50.36       75.36     12.17 o
  -9  15   4      129.45      109.27     11.01 o
  -8  15   4        6.15        6.96      4.64 o
  -7  15   4       73.80       49.85      9.27 o
  -6  15   4       17.40        4.06      6.38 o
  -5  15   4       31.57       62.03      8.70 o
  -3  15   4       14.97       31.88      7.25 o
  -2  15   4       29.56       57.39      8.99 o
 -13  16   4        6.97        5.80      5.51 o
 -12  16   4       67.94       40.29      8.70 o
 -11  16   4       23.95        5.22      5.51 o
 -10  16   4       52.17       42.32      7.83 o
  -9  16   4       19.37       -0.87      4.93 o
  -8  16   4       64.38       94.20      8.70 o
  -7  16   4      216.18      182.31     16.52 o
  -6  16   4       17.51        2.61      6.67 o
  -5  16   4      141.21      143.18     14.20 o
  -4  16   4       18.85       17.68      6.38 o
  -3  16   4        7.78        9.56      7.54 o
 -11  17   4       23.72       72.75      9.56 o
 -10  17   4       19.37       26.67      7.83 o
  -9  17   4        8.53       18.55      6.67 o
  -7  17   4        8.23       16.23      6.38 o
  -6  17   4       15.78        7.25      5.22 o
  -1   1   5      140.88      131.19      4.69 o
   0   1   5     1522.19     1579.90     94.08 o
   1   1   5      400.98      419.21     24.20 o
  -3   2   5       23.86       32.00      8.26 o
  -2   2   5      802.79      823.94     31.20 o
  -1   2   5      234.52      239.11      7.48 o
   0   2   5      107.42      117.72      4.37 o
   1   2   5      128.12      130.18      4.84 o
   2   2   5      131.30      112.09      4.35 o
  -5   3   5      226.92      229.71     13.60 o
  -4   3   5      249.09      227.89     10.81 o
  -3   3   5      315.04      316.89      7.71 o
  -2   3   5       51.62       58.19      3.16 o
  -1   3   5       97.27       87.69      3.10 o
   0   3   5      621.61      659.78     28.19 o
   1   3   5       11.47        9.30      0.72 o
   2   3   5      244.27      239.38     10.08 o
   3   3   5      141.52      148.34      4.38 o
  -7   4   5        4.42        5.09      1.14 o
  -6   4   5       33.20       38.33      3.77 o
  -5   4   5       87.77       83.85      6.20 o
  -4   4   5      316.79      289.47      9.52 o
  -3   4   5       72.27       78.61      6.20 o
  -2   4   5       67.54       59.86      3.25 o
  -1   4   5      542.10      543.86     12.15 o
   0   4   5      233.71      232.36      8.66 o
   1   4   5       45.03       40.63      1.80 o
   2   4   5       11.40        8.41      3.01 o
   3   4   5      110.94      107.13      5.02 o
   4   4   5       41.13       41.68      5.04 o
  -8   5   5       28.78       28.44      3.07 o
  -7   5   5      253.20      251.99     13.40 o
  -6   5   5       23.92       18.50      1.67 o
  -5   5   5      162.45      151.88      7.83 o
  -4   5   5       58.69       50.99      3.48 o
  -3   5   5       29.89       28.06      4.35 o
  -2   5   5       33.82       41.41      6.28 o
  -1   5   5      181.77      187.77      8.53 o
   0   5   5       87.69       83.28      5.08 o
   1   5   5      129.92      126.08      4.21 o
   2   5   5       18.29       18.61      4.86 o
   3   5   5      196.31      186.85     27.54 o
   4   5   5       54.35       46.66      3.77 o
   5   5   5       96.87       92.17      4.93 o
 -11   6   5        2.71        4.35      2.03 o
 -10   6   5       70.46       65.21      4.93 o
  -9   6   5       19.80       19.13      2.61 o
  -8   6   5       87.20       92.38      4.23 o
  -7   6   5       98.65       97.82      4.20 o
  -6   6   5        3.86        5.09      2.03 o
  -5   6   5       24.35       24.10      2.86 o
  -4   6   5        8.19        7.95      2.59 o
  -3   6   5      107.42       95.62      2.53 o
  -2   6   5       46.18       34.27      2.73 o
  -1   6   5       21.66       17.32      1.88 o
   0   6   5      247.61      253.67      8.85 o
   1   6   5       20.31       21.92      2.21 o
   2   6   5       42.78       57.68      5.22 o
   3   6   5       25.03       22.03      3.77 o
   4   6   5       94.93      103.47      6.09 o
   5   6   5      174.17      221.73     10.14 o
   6   6   5       58.17       58.55      4.93 o
 -13   7   5      107.95      125.79      8.12 o
 -12   7   5       66.61       65.50      4.35 o
 -11   7   5      170.25      165.79      8.70 o
 -10   7   5      177.77      162.89      8.12 o
  -9   7   5       53.64       49.27      4.06 o
  -8   7   5       35.63       23.48      3.48 o
  -7   7   5       14.30       16.81      4.64 o
  -6   7   5      247.22      219.41     13.33 o
  -5   7   5      273.90      241.46     12.57 o
  -4   7   5       33.97       37.52      5.37 o
  -3   7   5      125.03      122.17     10.29 o
  -2   7   5       93.31       85.85      3.90 o
  -1   7   5       19.84       18.81      2.46 o
   0   7   5       51.82       53.04      4.93 o
   1   7   5       76.81       74.20      5.80 o
 -13   8   5      152.20      170.72     10.43 o
 -12   8   5        3.20        3.19      2.61 o
 -11   8   5       11.98        9.56      2.61 o
 -10   8   5       11.17        6.96      2.90 o
  -7   8   5       66.11       57.10      6.09 o
  -6   8   5       23.84       23.05      2.61 o
  -5   8   5       18.52       11.92      7.25 o
  -4   8   5        5.48        6.02      1.88 o
  -3   8   5        9.87        9.11      3.91 o
  -2   8   5      360.26      342.42     10.66 o
  -1   8   5       17.84       17.10      3.48 o
   0   8   5       12.08        0.00      2.03 o
 -13   9   5       47.33       44.06      4.64 o
 -12   9   5       19.46       17.10      3.19 o
 -11   9   5      105.00      101.16      6.96 o
  -7   9   5       20.57       13.91      2.61 o
  -6   9   5       13.41       13.73      2.72 o
  -5   9   5       36.71       32.12      7.54 o
  -4   9   5       14.92       28.76      4.35 o
  -3   9   5       76.30       79.29      5.94 o
  -2   9   5       35.03       45.22      5.22 o
 -13  10   5       73.94       86.66      5.80 o
 -12  10   5       68.05       58.55      5.22 o
  -8  10   5      168.32      179.12     10.43 o
  -7  10   5       71.31       68.40      4.35 o
  -6  10   5       12.09       16.81      3.19 o
  -5  10   5      135.42      153.33      7.83 o
  -4  10   5      109.34      112.46      6.67 o
  -3  10   5       28.03       19.42      2.90 o
 -13  11   5       28.02       26.38      4.06 o
  -9  11   5       36.54       30.14      3.77 o
  -8  11   5       54.91       71.88      4.64 o
  -7  11   5       41.43       28.69      3.77 o
  -6  11   5       68.74       78.84      5.22 o
  -5  11   5       10.34        5.80      2.90 o
  -4  11   5        4.46        6.38      2.32 o
 -10  12   5        6.40        6.96      2.61 o
  -9  12   5       39.41       41.74      4.06 o
  -8  12   5       21.30       28.69      3.77 o
  -7  12   5       32.19       31.59      3.19 o
  -6  12   5       63.70       89.27      6.09 o
  -5  12   5       26.17       18.26      2.90 o
 -11  13   5       30.27       17.97      3.48 o
 -10  13   5       43.13       50.72      4.93 o
  -9  13   5      114.36      118.26      7.54 o
  -8  13   5       38.22       46.95      4.64 o
  -6  13   5       56.61       66.95      5.22 o
   0   0   6      271.70      283.76     13.62 o
  -1   1   6       37.70       31.38      3.43 o
   0   1   6      432.14      438.09     10.69 o
   1   1   6      113.82      110.39      9.90 o
  -3   2   6      152.94      165.42     14.64 o
  -2   2   6      218.44      234.97     14.78 o
  -1   2   6       10.68        9.42      2.49 o
   0   2   6       95.96      101.50      3.76 o
   1   2   6      337.87      339.82     12.46 o
   2   2   6       60.74       77.49      4.08 o
  -5   3   6       16.98       24.35      3.48 o
  -4   3   6       23.32       41.45      4.64 o
  -3   3   6       74.39       96.84      3.84 o
  -2   3   6      291.90      316.53     20.36 o
  -1   3   6      330.66      373.57     22.03 o
   0   3   6       17.02       19.71      4.06 o
   1   3   6       11.71       13.69      3.62 o
   2   3   6       64.73       76.99     10.58 o
   3   3   6       28.99       31.01      3.48 o
  -7   4   6       10.70        0.87      2.90 o
  -6   4   6       38.18       36.23      3.77 o
  -5   4   6       51.52       47.82      4.06 o
  -4   4   6       42.03       47.07      5.07 o
  -3   4   6       68.31       65.79      6.09 o
  -2   4   6      190.65      208.50     19.42 o
  -1   4   6      216.42      204.42      9.42 o
   0   4   6       63.61       69.23      3.75 o
   1   4   6       33.00       44.17      5.51 o
   3   4   6       59.95       39.42      5.22 o
   4   4   6       57.12       61.45      4.93 o
  -9   5   6       30.41       27.82      3.77 o
  -8   5   6       43.44       30.14      3.48 o
  -7   5   6        9.18       24.35      3.19 o
  -6   5   6      105.16      136.52      8.70 o
  -5   5   6       19.47       28.40      2.76 o
  -4   5   6      102.97      119.42      7.54 o
  -3   5   6        2.29        4.35      2.90 o
  -2   5   6       57.01       60.53     10.14 o
  -1   5   6      315.74      339.52     34.93 o
   0   5   6       94.26      107.80      5.11 o
   1   5   6       17.32       14.78      2.90 o
   2   5   6       14.68       31.30      4.64 o
   3   5   6       14.40       10.43      2.90 o
   4   5   6        0.31       -0.29      2.03 o
   5   5   6        3.28        2.90      2.03 o
 -11   6   6       53.26       42.03      4.64 o
 -10   6   6       38.38       34.78      3.77 o
  -9   6   6       13.91       17.97      3.48 o
  -8   6   6       13.17        2.61      2.32 o
  -7   6   6       19.13       20.29      4.06 o
  -6   6   6       48.53       61.74      4.64 o
  -5   6   6       72.68       81.16      5.80 o
  -4   6   6      195.00      213.03     11.59 o
  -3   6   6      199.82      172.75     10.14 o
  -2   6   6       19.98       22.61      3.77 o
  -1   6   6       53.74       49.56      5.51 o
   0   6   6        3.91        4.09      5.22 o
   1   6   6        0.76       -4.78      3.19 o
   2   6   6       51.79       45.80      5.22 o
   3   6   6       65.50       73.04      5.80 o
   4   6   6       34.81       42.61      4.35 o
   5   6   6       18.24       17.39      2.90 o
   6   6   6       30.16       37.68      4.06 o
 -12   7   6       83.52       96.52      6.38 o
 -11   7   6       35.09       29.85      4.06 o
 -10   7   6       19.67       14.49      3.19 o
  -9   7   6       30.15       40.58      4.64 o
  -8   7   6       12.91       11.30      2.90 o
  -6   7   6       49.38       39.42      3.77 o
  -5   7   6       63.62       59.13      4.93 o
  -4   7   6       33.50       50.14      4.93 o
  -3   7   6       14.28        6.38      2.61 o
  -2   7   6       30.87       36.23      3.48 o
  -1   7   6       66.12       62.03      4.35 o
 -12   8   6        9.90       -1.16      2.03 o
 -11   8   6       84.66       73.91      6.38 o
 -10   8   6       58.28       68.40      6.67 o
  -9   8   6       32.21       28.40      3.48 o
  -7   8   6      131.07      141.15      8.99 o
  -6   8   6       22.01       17.10      3.77 o
  -5   8   6       35.91       38.55      4.06 o
  -4   8   6       82.79       69.85      5.51 o
  -3   8   6      222.82      193.62     11.59 o
  -2   8   6       46.72       67.53      5.51 o
 -12   9   6       16.86       12.46      2.61 o
 -11   9   6       16.91        1.74      2.32 o
 -10   9   6        1.16        3.77      2.32 o
  -8   9   6       16.19       17.68      3.77 o
  -7   9   6       23.65       12.75      3.48 o
  -6   9   6      133.36      126.37      9.56 o
  -5   9   6       26.70       37.10      4.93 o
  -4   9   6      141.26      147.82      9.56 o
 -11  10   6       25.16       26.09      3.19 o
  -9  10   6       83.73       65.79      6.96 o
  -8  10   6        7.71        8.41      2.61 o
  -7  10   6       40.24       41.74      4.35 o
  -6  10   6       45.66       32.17      4.35 o
  -5  10   6        0.69        0.58      2.32 o
  -4  10   6       14.45        6.67      3.19 o
 -10  11   6       71.09       91.30      6.67 o
  -9  11   6       17.48       14.49      3.48 o
  -8  11   6        5.34       -2.32      2.32 o
  -7  11   6       34.54       38.26      4.06 o
  -6  11   6       12.03       15.07      2.90 o
  -5  11   6       47.71       41.16      4.06 o
  -9  12   6       43.68       39.13      4.35 o
  -8  12   6       25.47       25.22      3.77 o
  -7  12   6        2.23       -2.61      1.74 o
  -6  12   6       38.31       48.69      5.22 o
  -1   1   7        5.17       16.60      2.21 o
   0   1   7       39.70       37.61      2.85 o
   1   1   7       30.70       25.41      4.93 o
  -3   2   7       47.52       52.81      5.11 o
  -2   2   7        7.06       12.02      4.68 o
  -1   2   7       73.15       80.33      9.27 o
   0   2   7        4.38       12.80      1.90 o
   1   2   7       16.62       19.51      5.49 o
   2   2   7       47.60       42.07      3.34 o
  -5   3   7       23.97       20.01     10.29 o
  -4   3   7        8.77       11.62      1.86 o
  -3   3   7       24.61       29.85      3.55 o
  -2   3   7       24.25       24.42      3.95 o
  -1   3   7       51.62       54.74      7.83 o
   0   3   7       14.57       12.58      5.97 o
   1   3   7       97.23       87.92     11.50 o
   2   3   7       88.07       77.68      6.38 o
   3   3   7       18.85       18.84      4.06 o
  -7   4   7      153.19      166.08     10.43 o
  -6   4   7       72.61       65.50      7.25 o
  -5   4   7        5.73        3.95      3.77 o
  -4   4   7       35.47       33.99      3.55 o
  -3   4   7       28.70       25.52      9.27 o
  -2   4   7       96.71       97.38      4.44 o
  -1   4   7        7.00        3.38      2.55 o
   0   4   7       33.37       19.41      2.66 o
   1   4   7      109.37      130.97      8.41 o
   2   4   7        5.76       12.46      3.19 o
   3   4   7        4.99        0.00      2.61 o
   4   4   7       21.40       38.26      4.93 o
  -8   5   7       31.80       26.67      4.64 o
  -7   5   7       47.86       46.37      5.22 o
  -6   5   7       48.97       53.85      8.55 o
  -5   5   7       39.84       35.08      3.69 o
  -4   5   7       40.12       31.22      3.17 o
  -3   5   7        7.36       13.00      2.72 o
  -2   5   7      132.89      172.46     11.59 o
  -1   5   7        6.63        9.00      3.77 o
   0   5   7        3.99        2.73      2.09 o
   1   5   7        2.38       16.81      3.48 o
   3   5   7        0.75       -2.90      3.19 o
  -8   6   7        1.02        3.48      2.90 o
  -7   6   7       19.22       26.79     10.72 o
  -6   6   7       60.24       66.80      6.23 o
  -5   6   7       85.30      109.41     17.54 o
  -4   6   7       59.91       68.80     12.61 o
  -3   6   7       18.73       24.64      4.35 o
  -2   6   7      113.72      131.30      8.99 o
  -1   6   7      121.53      138.83      9.27 o
   2   6   7      120.07      147.82      9.85 o
  -7   7   7        6.28        7.27      9.13 o
  -6   7   7      109.72      113.88     11.30 o
  -5   7   7       26.97       42.61      4.35 o
  -4   7   7      168.08      178.54     11.01 o
  -3   7   7       54.83       67.53      6.67 o
  -2   7   7       81.66       53.91      5.51 o
  -1   7   7       78.81       99.71      9.27 o
  -6   8   7        4.07       -1.74      2.61 o
  -5   8   7       51.73       47.53      6.09 o
  -4   8   7       89.55       94.78      6.96 o
  -3   8   7       33.27       31.01      5.22 o
  -2   8   7       29.35       24.93      3.48 o
 
